# Supplementary material for: Fasciola hepatica Infection in Cattle: Analyzing Responses of Peripheral Blood Mononuclear Cells (PBMC) Using a Transcriptomics Approach
Source: Front Immunol. 2019 Aug 29;10:2081. doi: 10.3389/fimmu.2019.02081 (PMC6727689; doi:10.3389/fimmu.2019.02081)
Supplement: Supplementary Table 1 — Reads from pooled RNA-seq libraries uniquely mapping to the bovine genome. [file Table_1.xlsx]

## Sheet: Table S1 Reads_by_library
Sample ID	Animal ID	Group	Time point	Total Reads Filtered (PE)	total to featureCounts	Percentage aligned	Reads Assigned	Percentage reads assigned
A01	2532	Infected	W1	3.12005e+07	27496048	88.1268	22658282	82.4056
A02	2505	Infected	W1	3.54764e+07	31316540	88.2742	25638745	81.8697
A03	2525	Uninfected	W1	3.14671e+07	28322937	90.008	23472474	82.8744
A05	2553	Uninfected	W1	2.70215e+07	24303865	89.9427	20231803	83.2452
A06	2507	Uninfected	W1	2.44923e+07	21682573	88.5282	17999882	83.0154
A07	2552	Infected	W1	1.63482e+07	14585210	89.2159	12250682	83.9939
A08	2519	Infected	W1	2.85811e+07	26160825	91.5319	21092237	80.6253
A09	2520	Uninfected	W1	3.18061e+07	28313886	89.0204	23509506	83.0317
A10	2503	Infected	W1	2.7684e+07	24650287	89.0417	20431032	82.8835
A11	2522	Infected	W1	2.63096e+07	23312070	88.6068	19503909	83.6644
A12	2513	Infected	W1	2.8628e+07	24833638	86.7459	20587399	82.9013
A13	2502	Uninfected	W1	3.04218e+07	26802288	88.1022	22072395	82.3527
A14	2511	Uninfected	W1	3.07954e+07	27016136	87.7279	22181948	82.1063
A15	2539	Uninfected	W1	2.41297e+07	21262174	88.1161	17729630	83.3858
A16	2540	Infected	W1	2.66485e+07	23772056	89.2061	19701379	82.8762
A17	2531	Infected	W1	2.57953e+07	22514997	87.2833	18406976	81.7543
A18	2544	Uninfected	W1	2.59774e+07	22830036	87.8843	18913522	82.8449
A19	2547	Infected	W1	2.47643e+07	22160816	89.4869	17720930	79.9652
A21	2512	Infected	W1	2.7524e+07	24581037	89.3077	20422524	83.0824
A22	2526	Uninfected	W1	2.60362e+07	22805846	87.5929	18974551	83.2004
C01	2505	Infected	W14	3.05129e+07	26861604	88.0335	22140149	82.423
C02	2532	Infected	W14	3.33327e+07	29736435	89.2111	24798902	83.3957
C03	2552	Infected	W14	3.64087e+07	31615019	86.8338	26471042	83.7293
C04	2525	Uninfected	W14	2.83605e+07	24853641	87.6348	20263250	81.5303
C05	2553	Uninfected	W14	4.11325e+07	35783517	86.9958	30232088	84.4861
C07	2507	Uninfected	W14	5.424e+07	47410276	87.4083	39700574	83.7383
C08	2519	Infected	W14	4.30262e+07	36738355	85.386	30705720	83.5795
C09	2539	Uninfected	W14	3.37191e+07	28895514	85.6947	24469704	84.6834
C10	2502	Uninfected	W14	3.07908e+07	27900713	90.6137	23440135	84.0127
C11	2520	Uninfected	W14	3.56394e+07	31198243	87.5385	26372017	84.5305
C12	2540	Infected	W14	3.27825e+07	28688296	87.5111	23867979	83.1976
C13	2513	Infected	W14	3.43819e+07	30289190	88.0962	25511636	84.2269
C14	2511	Uninfected	W14	3.06998e+07	26344384	85.8129	21922877	83.2165
C15	2522	Infected	W14	3.17353e+07	27337069	86.141	23168224	84.7502
C16	2503	Infected	W14	2.45711e+07	20922496	85.1508	17645064	84.3354
C17	2512	Infected	W14	2.65624e+07	23039724	86.738	19461246	84.4682
C18	2547	Infected	W14	2.98671e+07	26722653	89.4719	22490527	84.1628
C20	2544	Uninfected	W14	3.07607e+07	26724208	86.8776	22423290	83.9063
C21	2526	Uninfected	W14	2.78219e+07	24141028	86.7698	20061049	83.0994
C22	2531	Infected	W14	3.04447e+07	25781223	84.6822	21645270	83.9575
P01	2505	Infected	W0	2.8312e+07	25063771	88.5269	20780558	82.9107
P02	2532	Infected	W0	2.69924e+07	23530105	87.173	19759564	83.9757
P04	2519	Infected	W0	2.79184e+07	24419392	87.4671	19585118	80.2031
P05	2552	Infected	W0	2.63293e+07	23248022	88.2971	19389229	83.4016
P06	2525	Uninfected	W0	2.84313e+07	25443794	89.4923	21274968	83.6155
P07	2507	Uninfected	W0	2.9158e+07	25679521	88.0704	21360514	83.1811
P08	2553	Uninfected	W0	3.3292e+07	29203488	87.7192	24199625	82.8655
P09	2511	Uninfected	W0	3.28448e+07	28748687	87.5289	23676094	82.3554
P10	2520	Uninfected	W0	3.29936e+07	26571093	80.5342	22170224	83.4374
P11	2539	Uninfected	W0	2.69092e+07	23297626	86.5787	19531929	83.8366
P12	2522	Infected	W0	3.04568e+07	26017210	85.4234	21981660	84.4889
P13	2502	Uninfected	W0	2.64614e+07	22852287	86.3607	18610668	81.439
P14	2503	Infected	W0	2.55029e+07	22704407	89.0268	18930435	83.3778
P15	2540	Infected	W0	2.83849e+07	23907698	84.2268	19741984	82.5758
P16	2513	Infected	W0	2.98857e+07	26185501	87.6188	21645329	82.6615
P17	2547	Infected	W0	2.57295e+07	22915825	89.0645	19142232	83.5328
P18	2544	Uninfected	W0	3.04458e+07	26432264	86.8175	22037289	83.3727
P19	2531	Infected	W0	2.94661e+07	26264292	89.1341	21819956	83.0784
P21	2512	Infected	W0	2.69304e+07	23510443	87.3007	19704570	83.812
P22	2526	Uninfected	W0	3.17657e+07	28660768	90.2256	23736283	82.818
MEAN				2.99351e+07	2.62394e+07	87.7156	2.18228e+07	83.1408

## Sheet: Table S2
ID1		ID2
Sample_ID	AnimalID_Timepoint	Sample_ID	AnimalID_Timepoint	Z0	Z1	Z2
C17	2512_W14	P21	2512_W0	0	0.1178	0.8822
A21	2512_W1	C17	2512_W14	0	0.1219	0.8781
A21	2512_W1	P21	2512_W0	0	0.1233	0.8767
A06	2507_W1	P07	2507_W0	0	0.1237	0.8763
A01	2532_W1	P02	2532_W0	0	0.1279	0.8721
C13	2513_W14	P16	2513_W0	0.0003	0.1352	0.8645
A13	2502_W1	P13	2502_W0	0.0003	0.1364	0.8633
A01	2532_W1	C02	2532_W14	0	0.138	0.862
C02	2532_W14	P02	2532_W0	0	0.1381	0.8619
C16	2503_W14	P14	2503_W0	0	0.1383	0.8617
A13	2502_W1	C10	2502_W14	0	0.139	0.861
A11	2522_W1	C15	2522_W14	0	0.1394	0.8606
A14	2511_W1	C14	2511_W14	0	0.1395	0.8605
A12	2513_W1	P16	2513_W0	0.0001	0.1402	0.8597
C10	2502_W14	P13	2502_W0	0.0001	0.1411	0.8588
A16	2540_W1	P15	2540_W0	0.0002	0.1415	0.8584
A17	2531_W1	P19	2531_W0	0	0.1424	0.8576
C11	2520_W14	P10	2520_W0	0	0.1432	0.8568
C04	2525_W14	P06	2525_W0	0	0.1433	0.8567
A03	2525_W1	P06	2525_W0	0.0001	0.1436	0.8563
A18	2544_W1	P18	2544_W0	0.0002	0.1447	0.8551
A09	2520_W1	C11	2520_W14	0	0.1457	0.8543
A12	2513_W1	C13	2513_W14	0	0.1457	0.8543
A09	2520_W1	P10	2520_W0	0	0.1466	0.8534
A02	2505_W1	C01	2505_W14	0	0.1486	0.8514
A10	2503_W1	P14	2503_W0	0	0.1486	0.8514
A19	2547_W1	P17	2547_W0	0.0002	0.1493	0.8506
A19	2547_W1	C18	2547_W14	0.0002	0.1498	0.8501
A18	2544_W1	C20	2544_W14	0	0.15	0.85
A03	2525_W1	C04	2525_W14	0	0.152	0.848
C18	2547_W14	P17	2547_W0	0	0.1523	0.8477
C22	2531_W14	P19	2531_W0	0	0.1528	0.8472
C20	2544_W14	P18	2544_W0	0	0.1531	0.8469
C07	2507_W14	P07	2507_W0	0	0.1536	0.8464
A17	2531_W1	C22	2531_W14	0	0.1538	0.8462
A05	2553_W1	C05	2553_W14	0	0.1547	0.8453
A06	2507_W1	C07	2507_W14	0	0.1547	0.8453
A10	2503_W1	C16	2503_W14	0.0001	0.1552	0.8446
A16	2540_W1	C12	2540_W14	0	0.1559	0.8441
A22	2526_W1	P22	2526_W0	0	0.1582	0.8418
A02	2505_W1	P01	2505_W0	0	0.1585	0.8415
A22	2526_W1	C21	2526_W14	0	0.1589	0.8411
C12	2540_W14	P15	2540_W0	0.0003	0.1587	0.8411
A15	2539_W1	C09	2539_W14	0	0.1601	0.8399
A07	2552_W1	P05	2552_W0	0	0.1604	0.8396
A05	2553_W1	P08	2553_W0	0	0.1613	0.8387
C21	2526_W14	P22	2526_W0	0	0.1615	0.8385
C05	2553_W14	P08	2553_W0	0	0.163	0.837
C01	2505_W14	P01	2505_W0	0.0001	0.1636	0.8363
C15	2522_W14	P12	2522_W0	0.0001	0.1648	0.8351
A11	2522_W1	P12	2522_W0	0.0001	0.166	0.8339
A07	2552_W1	C03	2552_W14	0	0.1798	0.8202
C03	2552_W14	P05	2552_W0	0	0.1809	0.8191
A08	2519_W1	P04	2519_W0	0	0.1887	0.8113
A08	2519_W1	C08	2519_W14	0	0.2281	0.7719
C08	2519_W14	P04	2519_W0	0	0.2351	0.7649
C09	2539_W14	P11	2539_W0	0	0.2763	0.7237
A15	2539_W1	P11	2539_W0	0	0.2823	0.7177
C14	2511_W14	P09	2511_W0	0	0.3353	0.6647
A14	2511_W1	P09	2511_W0	0	0.3368	0.6632
A08	2519_W1	P11	2539_W0	0	0.5616	0.4384
P04	2519_W0	P11	2539_W0	0	0.5704	0.4296
P17	2547_W0	P22	2526_W0	0	0.5739	0.4261
P05	2552_W0	P06	2525_W0	0	0.5757	0.4243
A03	2525_W1	P05	2552_W0	0.0002	0.5765	0.4233
C04	2525_W14	P05	2552_W0	0	0.5771	0.4229
P18	2544_W0	P22	2526_W0	0	0.5772	0.4228
A07	2552_W1	C04	2525_W14	0	0.5784	0.4216
A18	2544_W1	P22	2526_W0	0	0.5802	0.4198
C20	2544_W14	P22	2526_W0	0	0.5805	0.4195
P05	2552_W0	P18	2544_W0	0	0.5807	0.4193
C18	2547_W14	P22	2526_W0	0	0.5819	0.4181
A05	2553_W1	P05	2552_W0	0.0002	0.5818	0.418
A03	2525_W1	C03	2552_W14	0	0.5841	0.4159
A22	2526_W1	P17	2547_W0	0	0.5843	0.4157
A18	2544_W1	P05	2552_W0	0	0.5845	0.4155
A19	2547_W1	P22	2526_W0	0.0002	0.5848	0.415
A17	2531_W1	A18	2544_W1	0	0.5852	0.4148
A17	2531_W1	P18	2544_W0	0	0.5855	0.4145
A22	2526_W1	P18	2544_W0	0	0.5856	0.4144
A18	2544_W1	P19	2531_W0	0	0.5857	0.4143
P18	2544_W0	P19	2531_W0	0	0.5857	0.4143
A07	2552_W1	A18	2544_W1	0	0.5858	0.4142
C21	2526_W14	P18	2544_W0	0.0002	0.5871	0.4127
A22	2526_W1	C18	2547_W14	0	0.5884	0.4116
C18	2547_W14	C21	2526_W14	0.0002	0.5883	0.4116
A18	2544_W1	A22	2526_W1	0	0.5887	0.4113
C20	2544_W14	C21	2526_W14	0.0002	0.5892	0.4107
A19	2547_W1	A22	2526_W1	0	0.5895	0.4105
A07	2552_W1	P18	2544_W0	0	0.5896	0.4104
A07	2552_W1	P06	2525_W0	0	0.5897	0.4103
A05	2553_W1	P18	2544_W0	0	0.5897	0.4103
C20	2544_W14	P05	2552_W0	0	0.5909	0.4091
A08	2519_W1	P05	2552_W0	0	0.591	0.409
C03	2552_W14	P06	2525_W0	0	0.5921	0.4079
A05	2553_W1	A18	2544_W1	0	0.5922	0.4078
A22	2526_W1	C20	2544_W14	0	0.5928	0.4072
A05	2553_W1	A07	2552_W1	0	0.5932	0.4068
A03	2525_W1	P22	2526_W0	0	0.5936	0.4064
P04	2519_W0	P05	2552_W0	0	0.5939	0.4061
P05	2552_W0	P08	2553_W0	0	0.5944	0.4056
C08	2519_W14	P11	2539_W0	0	0.5944	0.4056
A03	2525_W1	A07	2552_W1	0	0.5947	0.4053
C21	2526_W14	P17	2547_W0	0.0002	0.5945	0.4053
A17	2531_W1	C20	2544_W14	0	0.5948	0.4052
A19	2547_W1	C21	2526_W14	0.0002	0.5948	0.405
C20	2544_W14	C22	2531_W14	0	0.5953	0.4047
P05	2552_W0	P19	2531_W0	0	0.5956	0.4044
A07	2552_W1	C20	2544_W14	0	0.596	0.404
C03	2552_W14	C04	2525_W14	0.0002	0.5959	0.4039
A18	2544_W1	C21	2526_W14	0	0.5962	0.4038
P06	2525_W0	P17	2547_W0	0	0.5976	0.4024
P19	2531_W0	P22	2526_W0	0	0.5978	0.4022
C22	2531_W14	P18	2544_W0	0	0.5979	0.4021
A19	2547_W1	P06	2525_W0	0	0.598	0.402
C05	2553_W14	P05	2552_W0	0	0.5982	0.4018
C03	2552_W14	C20	2544_W14	0	0.5983	0.4017
C04	2525_W14	P17	2547_W0	0	0.5984	0.4016
C03	2552_W14	P18	2544_W0	0	0.5985	0.4015
C04	2525_W14	P22	2526_W0	0	0.5985	0.4015
P04	2519_W0	P06	2525_W0	0.0002	0.5987	0.4011
P06	2525_W0	P22	2526_W0	0	0.599	0.401
A05	2553_W1	C20	2544_W14	0	0.5992	0.4008
C03	2552_W14	P08	2553_W0	0	0.5992	0.4008
A11	2522_W1	P02	2532_W0	0	0.5993	0.4007
A08	2519_W1	P06	2525_W0	0	0.5993	0.4007
C20	2544_W14	P08	2553_W0	0	0.5993	0.4007
A17	2531_W1	P22	2526_W0	0	0.5997	0.4003
C05	2553_W14	C20	2544_W14	0	0.6004	0.3996
A18	2544_W1	C03	2552_W14	0	0.6008	0.3992
A08	2519_W1	C03	2552_W14	0	0.6009	0.3991
A03	2525_W1	A08	2519_W1	0	0.601	0.399
C04	2525_W14	P04	2519_W0	0.0002	0.601	0.3988
C20	2544_W14	P19	2531_W0	0	0.6015	0.3985
A18	2544_W1	C22	2531_W14	0	0.6017	0.3983
A19	2547_W1	C04	2525_W14	0	0.6018	0.3982
A22	2526_W1	C04	2525_W14	0	0.6021	0.3979
A05	2553_W1	C03	2552_W14	0	0.6023	0.3977
C22	2531_W14	P22	2526_W0	0.0002	0.6025	0.3973
A03	2525_W1	A22	2526_W1	0	0.6035	0.3965
A03	2525_W1	P17	2547_W0	0	0.6035	0.3965
A01	2532_W1	A11	2522_W1	0	0.6037	0.3963
A17	2531_W1	P05	2552_W0	0	0.6037	0.3963
A03	2525_W1	C21	2526_W14	0.0003	0.6036	0.3961
A05	2553_W1	P17	2547_W0	0.0002	0.6038	0.396
A18	2544_W1	P08	2553_W0	0	0.6041	0.3959
A22	2526_W1	P19	2531_W0	0.0004	0.6039	0.3957
A07	2552_W1	A17	2531_W1	0	0.6045	0.3955
C03	2552_W14	P04	2519_W0	0.0002	0.6044	0.3954
C02	2532_W14	C15	2522_W14	0	0.6051	0.3949
P05	2552_W0	P15	2540_W0	0.0002	0.6049	0.3949
P08	2553_W0	P18	2544_W0	0	0.6054	0.3946
P05	2552_W0	P22	2526_W0	0	0.6054	0.3946
C03	2552_W14	C05	2553_W14	0	0.6056	0.3944
A03	2525_W1	P04	2519_W0	0.0002	0.6059	0.3939
A22	2526_W1	P06	2525_W0	0	0.6061	0.3939
A08	2519_W1	C04	2525_W14	0	0.6066	0.3934
A03	2525_W1	A19	2547_W1	0.0004	0.6067	0.3929
A01	2532_W1	C15	2522_W14	0	0.6072	0.3928
A15	2539_W1	C04	2525_W14	0	0.6074	0.3926
C18	2547_W14	P06	2525_W0	0	0.6074	0.3926
P13	2502_W0	P14	2503_W0	0.0004	0.607	0.3926
A07	2552_W1	P19	2531_W0	0	0.6075	0.3925
A05	2553_W1	C18	2547_W14	0	0.6076	0.3924
C09	2539_W14	P06	2525_W0	0.0004	0.6077	0.3919
C05	2553_W14	P18	2544_W0	0	0.6081	0.3919
C21	2526_W14	C22	2531_W14	0	0.6082	0.3918
A07	2552_W1	A08	2519_W1	0	0.6083	0.3917
A13	2502_W1	P14	2503_W0	0.0002	0.6081	0.3917
P06	2525_W0	P15	2540_W0	0.0004	0.6081	0.3915
C03	2552_W14	P22	2526_W0	0	0.6087	0.3913
A18	2544_W1	C04	2525_W14	0	0.6088	0.3912
A15	2539_W1	P06	2525_W0	0.0002	0.6085	0.3912
A05	2553_W1	A19	2547_W1	0	0.6089	0.3911
A18	2544_W1	C05	2553_W14	0	0.6089	0.3911
A13	2502_W1	C16	2503_W14	0.0002	0.6087	0.3911
C15	2522_W14	P02	2532_W0	0	0.6089	0.3911
A22	2526_W1	C22	2531_W14	0	0.6091	0.3909
C16	2503_W14	P13	2502_W0	0.0004	0.6088	0.3907
A17	2531_W1	A22	2526_W1	0	0.6094	0.3906
C10	2502_W14	P14	2503_W0	0	0.6096	0.3904
C04	2525_W14	C18	2547_W14	0	0.6098	0.3902
P09	2511_W0	P11	2539_W0	0	0.6101	0.3899
A07	2552_W1	P04	2519_W0	0.0002	0.61	0.3898
A03	2525_W1	C09	2539_W14	0.0005	0.6098	0.3897
C10	2502_W14	C16	2503_W14	0.0002	0.6102	0.3896
A03	2525_W1	C18	2547_W14	0	0.6105	0.3895
A03	2525_W1	P15	2540_W0	0.0006	0.6099	0.3895
C04	2525_W14	P15	2540_W0	0.0002	0.6103	0.3895
A16	2540_W1	P05	2552_W0	0	0.6108	0.3892
A08	2519_W1	A15	2539_W1	0	0.6112	0.3888
A03	2525_W1	A15	2539_W1	0	0.6114	0.3886
P04	2519_W0	P18	2544_W0	0.0002	0.6114	0.3884
P17	2547_W0	P19	2531_W0	0	0.6118	0.3882
A08	2519_W1	C09	2539_W14	0	0.612	0.388
A07	2552_W1	P08	2553_W0	0	0.612	0.388
A08	2519_W1	P18	2544_W0	0	0.6122	0.3878
A08	2519_W1	C20	2544_W14	0	0.6124	0.3876
A16	2540_W1	P06	2525_W0	0.0002	0.6122	0.3876
A07	2552_W1	P15	2540_W0	0.0002	0.6127	0.3871
A08	2519_W1	A18	2544_W1	0	0.6135	0.3865
C04	2525_W14	C09	2539_W14	0.0002	0.6134	0.3864
C05	2553_W14	C18	2547_W14	0	0.6137	0.3863
A15	2539_W1	P04	2519_W0	0.0002	0.6136	0.3862
C21	2526_W14	P06	2525_W0	0.0004	0.6134	0.3862
C21	2526_W14	P19	2531_W0	0	0.6138	0.3862
A05	2553_W1	A08	2519_W1	0	0.6141	0.3859
A03	2525_W1	P11	2539_W0	0.0004	0.6139	0.3858
A22	2526_W1	P05	2552_W0	0	0.6145	0.3855
C12	2540_W14	P05	2552_W0	0	0.6145	0.3855
A10	2503_W1	P13	2502_W0	0.0007	0.614	0.3853
A03	2525_W1	A05	2553_W1	0	0.615	0.385
A11	2522_W1	C02	2532_W14	0	0.6151	0.3849
A03	2525_W1	P18	2544_W0	0	0.6151	0.3849
A16	2540_W1	C04	2525_W14	0.0002	0.6149	0.3848
P08	2553_W0	P17	2547_W0	0	0.6152	0.3848
A10	2503_W1	A13	2502_W1	0.0003	0.6151	0.3846
A05	2553_W1	C04	2525_W14	0	0.6154	0.3846
A18	2544_W1	P06	2525_W0	0.0002	0.6152	0.3846
A07	2552_W1	C05	2553_W14	0	0.6155	0.3845
A08	2519_W1	P08	2553_W0	0	0.6157	0.3843
C04	2525_W14	C21	2526_W14	0.0004	0.6154	0.3842
A07	2552_W1	A16	2540_W1	0	0.6161	0.3839
P15	2540_W0	P19	2531_W0	0.0002	0.616	0.3838
C20	2544_W14	P04	2519_W0	0.0002	0.6161	0.3837
A16	2540_W1	P19	2531_W0	0	0.6163	0.3837
A10	2503_W1	C10	2502_W14	0.0002	0.6162	0.3836
C04	2525_W14	P18	2544_W0	0	0.6167	0.3833
C04	2525_W14	C05	2553_W14	0	0.6168	0.3832
A17	2531_W1	C21	2526_W14	0.0002	0.6166	0.3832
A03	2525_W1	C20	2544_W14	0	0.617	0.383
A17	2531_W1	P15	2540_W0	0	0.617	0.383
A03	2525_W1	A16	2540_W1	0.0004	0.617	0.3826
P04	2519_W0	P08	2553_W0	0.0002	0.6173	0.3825
C22	2531_W14	P05	2552_W0	0	0.6176	0.3824
A05	2553_W1	P06	2525_W0	0.0002	0.6174	0.3824
A05	2553_W1	P04	2519_W0	0.0002	0.6176	0.3822
A18	2544_W1	P04	2519_W0	0.0002	0.6178	0.382
A15	2539_W1	P05	2552_W0	0	0.618	0.382
C20	2544_W14	P06	2525_W0	0	0.6185	0.3815
C03	2552_W14	P15	2540_W0	0.0004	0.6181	0.3815
A22	2526_W1	C03	2552_W14	0	0.619	0.381
A08	2519_W1	C05	2553_W14	0	0.619	0.381
C03	2552_W14	C12	2540_W14	0	0.6191	0.3809
C04	2525_W14	C20	2544_W14	0	0.6192	0.3808
C02	2532_W14	P12	2522_W0	0.0004	0.6188	0.3808
P05	2552_W0	P11	2539_W0	0	0.6193	0.3807
C09	2539_W14	P04	2519_W0	0.0002	0.6192	0.3806
P06	2525_W0	P18	2544_W0	0	0.6195	0.3805
A15	2539_W1	P22	2526_W0	0	0.6195	0.3805
C09	2539_W14	P22	2526_W0	0.0002	0.6199	0.3799
A03	2525_W1	C12	2540_W14	0.0004	0.6198	0.3798
A17	2531_W1	P17	2547_W0	0	0.6207	0.3793
C03	2552_W14	C22	2531_W14	0	0.6209	0.3791
P04	2519_W0	P22	2526_W0	0.0002	0.6207	0.3791
P06	2525_W0	P08	2553_W0	0.0002	0.6208	0.379
C05	2553_W14	P17	2547_W0	0.0004	0.6206	0.379
A08	2519_W1	P22	2526_W0	0	0.621	0.379
A03	2525_W1	A18	2544_W1	0	0.6211	0.3789
A03	2525_W1	C05	2553_W14	0	0.6211	0.3789
A08	2519_W1	P15	2540_W0	0	0.6212	0.3788
C03	2552_W14	P19	2531_W0	0.0004	0.6208	0.3788
P06	2525_W0	P11	2539_W0	0.0002	0.6211	0.3787
C22	2531_W14	P15	2540_W0	0.0002	0.6211	0.3787
P04	2519_W0	P17	2547_W0	0	0.6214	0.3786
C05	2553_W14	P04	2519_W0	0.0002	0.6214	0.3784
P04	2519_W0	P15	2540_W0	0	0.6216	0.3784
A16	2540_W1	A17	2531_W1	0	0.6217	0.3783
A16	2540_W1	C03	2552_W14	0	0.6226	0.3774
A19	2547_W1	C05	2553_W14	0.0002	0.6224	0.3774
A19	2547_W1	P19	2531_W0	0	0.6226	0.3774
A01	2532_W1	P12	2522_W0	0.0001	0.6225	0.3773
C03	2552_W14	P11	2539_W0	0	0.6229	0.3771
C12	2540_W14	C22	2531_W14	0	0.623	0.377
A03	2525_W1	P08	2553_W0	0	0.6232	0.3768
C18	2547_W14	C22	2531_W14	0	0.6234	0.3766
A03	2525_W1	P19	2531_W0	0.0004	0.623	0.3766
C03	2552_W14	C21	2526_W14	0.0002	0.6234	0.3764
C14	2511_W14	P16	2513_W0	0	0.6236	0.3764
P11	2539_W0	P22	2526_W0	0	0.6236	0.3764
A16	2540_W1	P04	2519_W0	0.0002	0.6235	0.3763
A15	2539_W1	A22	2526_W1	0	0.6238	0.3762
C18	2547_W14	P04	2519_W0	0.0002	0.6236	0.3762
A07	2552_W1	C22	2531_W14	0	0.6239	0.3761
C18	2547_W14	P19	2531_W0	0	0.6239	0.3761
A08	2519_W1	P17	2547_W0	0	0.6241	0.3759
A14	2511_W1	P16	2513_W0	0	0.6242	0.3758
A21	2512_W1	P16	2513_W0	0	0.6243	0.3757
P16	2513_W0	P21	2512_W0	0	0.6243	0.3757
A19	2547_W1	P04	2519_W0	0	0.6245	0.3755
A17	2531_W1	A19	2547_W1	0	0.6247	0.3753
C09	2539_W14	C12	2540_W14	0	0.6247	0.3753
C04	2525_W14	P08	2553_W0	0	0.625	0.375
C18	2547_W14	P08	2553_W0	0	0.6251	0.3749
A01	2532_W1	C14	2511_W14	0	0.6253	0.3747
C04	2525_W14	P11	2539_W0	0	0.6253	0.3747
C12	2540_W14	P19	2531_W0	0	0.6253	0.3747
C12	2540_W14	P06	2525_W0	0	0.6254	0.3746
A07	2552_W1	P22	2526_W0	0.0002	0.6252	0.3746
A08	2519_W1	C18	2547_W14	0	0.6255	0.3745
C21	2526_W14	P05	2552_W0	0.0004	0.6251	0.3745
A01	2532_W1	A14	2511_W1	0	0.6257	0.3743
C03	2552_W14	C08	2519_W14	0	0.6257	0.3743
P07	2507_W0	P10	2520_W0	0.0002	0.6255	0.3743
C05	2553_W14	P06	2525_W0	0.0002	0.6258	0.3741
C04	2525_W14	P19	2531_W0	0	0.6263	0.3737
A17	2531_W1	C03	2552_W14	0	0.6264	0.3736
A22	2526_W1	C09	2539_W14	0	0.6268	0.3732
P06	2525_W0	P19	2531_W0	0.0002	0.6266	0.3732
A08	2519_W1	A16	2540_W1	0	0.627	0.373
A17	2531_W1	C18	2547_W14	0	0.627	0.373
P02	2532_W0	P12	2522_W0	0.0003	0.6267	0.3729
C22	2531_W14	P17	2547_W0	0	0.6271	0.3729
C13	2513_W14	C14	2511_W14	0	0.6273	0.3727
A22	2526_W1	P11	2539_W0	0	0.6273	0.3727
A12	2513_W1	A14	2511_W1	0	0.6274	0.3726
A08	2519_W1	A19	2547_W1	0	0.6274	0.3726
C04	2525_W14	C12	2540_W14	0	0.6274	0.3726
A05	2553_W1	P15	2540_W0	0	0.6276	0.3724
C09	2539_W14	C21	2526_W14	0.0002	0.6275	0.3723
C13	2513_W14	P21	2512_W0	0	0.6278	0.3722
A19	2547_W1	P08	2553_W0	0.0002	0.6277	0.3721
C03	2552_W14	C09	2539_W14	0.0002	0.6279	0.372
C09	2539_W14	P05	2552_W0	0.0002	0.6279	0.3719
A01	2532_W1	P16	2513_W0	0	0.6281	0.3719
A08	2519_W1	P19	2531_W0	0.0002	0.6279	0.3719
C21	2526_W14	P11	2539_W0	0	0.6283	0.3717
A14	2511_W1	C02	2532_W14	0	0.6284	0.3716
A07	2552_W1	A22	2526_W1	0.0002	0.6282	0.3715
A17	2531_W1	C12	2540_W14	0	0.6294	0.3706
C08	2519_W14	C09	2539_W14	0	0.6296	0.3704
A15	2539_W1	P15	2540_W0	0.0004	0.6292	0.3704
A16	2540_W1	C22	2531_W14	0	0.6297	0.3703
P11	2539_W0	P15	2540_W0	0.0002	0.6295	0.3703
A14	2511_W1	P02	2532_W0	0	0.6301	0.3699
A08	2519_W1	A22	2526_W1	0	0.6302	0.3698
P04	2519_W0	P19	2531_W0	0	0.6304	0.3696
C02	2532_W14	P16	2513_W0	0	0.6305	0.3695
C02	2532_W14	C13	2513_W14	0	0.6308	0.3692
A01	2532_W1	A21	2512_W1	0	0.6309	0.3691
A14	2511_W1	C13	2513_W14	0	0.6311	0.3689
C02	2532_W14	C14	2511_W14	0	0.6314	0.3686
C21	2526_W14	P04	2519_W0	0.0004	0.6314	0.3682
A18	2544_W1	P15	2540_W0	0.0002	0.6316	0.3682
A21	2512_W1	C13	2513_W14	0	0.632	0.368
A22	2526_W1	P04	2519_W0	0.0002	0.6319	0.3679
A01	2532_W1	C13	2513_W14	0	0.6324	0.3676
A07	2552_W1	A15	2539_W1	0	0.6325	0.3675
C12	2540_W14	P04	2519_W0	0	0.6326	0.3674
C13	2513_W14	C17	2512_W14	0	0.6329	0.3671
C14	2511_W14	P02	2532_W0	0	0.6329	0.3671
A11	2522_W1	A21	2512_W1	0	0.6331	0.3669
C08	2519_W14	P05	2552_W0	0	0.6332	0.3668
C05	2553_W14	P15	2540_W0	0.0002	0.6333	0.3665
A07	2552_W1	C12	2540_W14	0	0.6339	0.3661
A08	2519_W1	C12	2540_W14	0	0.634	0.366
C12	2540_W14	P11	2539_W0	0.0002	0.6339	0.366
A15	2539_W1	A19	2547_W1	0.0002	0.6339	0.3659
C17	2512_W14	P16	2513_W0	0	0.6341	0.3659
P08	2553_W0	P11	2539_W0	0	0.6343	0.3657
C09	2539_W14	P15	2540_W0	0.0002	0.6341	0.3657
A15	2539_W1	C03	2552_W14	0	0.6346	0.3654
A15	2539_W1	A16	2540_W1	0.0002	0.6345	0.3653
A17	2531_W1	P04	2519_W0	0	0.6347	0.3653
P15	2540_W0	P18	2544_W0	0.0004	0.6342	0.3653
C11	2520_W14	P07	2507_W0	0	0.6348	0.3652
A05	2553_W1	P11	2539_W0	0	0.6349	0.3651
A14	2511_W1	C15	2522_W14	0.0002	0.6351	0.3648
A05	2553_W1	A16	2540_W1	0	0.6353	0.3647
A01	2532_W1	A12	2513_W1	0	0.6354	0.3646
C07	2507_W14	C11	2520_W14	0	0.6355	0.3645
A19	2547_W1	C22	2531_W14	0	0.6357	0.3643
A12	2513_W1	C14	2511_W14	0.0002	0.6357	0.3642
A15	2539_W1	C21	2526_W14	0	0.6359	0.3641
C07	2507_W14	P10	2520_W0	0	0.6359	0.3641
A17	2531_W1	P06	2525_W0	0.0002	0.6358	0.364
A17	2531_W1	C04	2525_W14	0	0.6361	0.3639
C20	2544_W14	P11	2539_W0	0.0002	0.6359	0.3639
A05	2553_W1	C12	2540_W14	0	0.6362	0.3638
A21	2512_W1	P02	2532_W0	0	0.6363	0.3637
A08	2519_W1	A17	2531_W1	0	0.6364	0.3636
A09	2520_W1	P07	2507_W0	0	0.6364	0.3636
C20	2544_W14	P15	2540_W0	0	0.6364	0.3636
A01	2532_W1	P21	2512_W0	0	0.6364	0.3636
P08	2553_W0	P22	2526_W0	0	0.6366	0.3634
P08	2553_W0	P15	2540_W0	0	0.6368	0.3632
A16	2540_W1	P18	2544_W0	0	0.6368	0.3632
A03	2525_W1	A17	2531_W1	0	0.6369	0.3631
A12	2513_W1	C02	2532_W14	0	0.637	0.363
A06	2507_W1	P10	2520_W0	0	0.6371	0.3629
A15	2539_W1	P18	2544_W0	0	0.6372	0.3628
A16	2540_W1	C05	2553_W14	0.0002	0.6372	0.3626
P02	2532_W0	P16	2513_W0	0.0002	0.6376	0.3622
A05	2553_W1	A15	2539_W1	0	0.6379	0.3621
A21	2512_W1	C02	2532_W14	0	0.6381	0.3619
A03	2525_W1	C08	2519_W14	0	0.6381	0.3619
C12	2540_W14	P22	2526_W0	0	0.6381	0.3619
A12	2513_W1	A21	2512_W1	0	0.6382	0.3618
A16	2540_W1	P11	2539_W0	0.0002	0.6382	0.3616
A15	2539_W1	C12	2540_W14	0.0004	0.6381	0.3615
C13	2513_W14	P02	2532_W0	0	0.6386	0.3614
A15	2539_W1	P17	2547_W0	0	0.6386	0.3614
C05	2553_W14	P22	2526_W0	0	0.6386	0.3614
A16	2540_W1	A18	2544_W1	0	0.6388	0.3612
A18	2544_W1	P11	2539_W0	0.0002	0.6386	0.3612
A16	2540_W1	C09	2539_W14	0	0.639	0.361
C05	2553_W14	C12	2540_W14	0	0.639	0.361
A05	2553_W1	P22	2526_W0	0	0.639	0.361
C04	2525_W14	C22	2531_W14	0	0.6391	0.3609
A12	2513_W1	P21	2512_W0	0	0.6393	0.3607
P11	2539_W0	P18	2544_W0	0.0002	0.6392	0.3606
A11	2522_W1	P21	2512_W0	0	0.6396	0.3604
C02	2532_W14	P21	2512_W0	0	0.6397	0.3603
P15	2540_W0	P22	2526_W0	0.0006	0.6392	0.3603
A01	2532_W1	C17	2512_W14	0	0.6399	0.3601
C22	2531_W14	P06	2525_W0	0.0002	0.6397	0.3601
C05	2553_W14	P11	2539_W0	0	0.6399	0.3601
C12	2540_W14	C20	2544_W14	0	0.6401	0.3599
P02	2532_W0	P21	2512_W0	0	0.6403	0.3597
A09	2520_W1	C07	2507_W14	0	0.6404	0.3596
C09	2539_W14	C20	2544_W14	0	0.6405	0.3595
C12	2540_W14	P08	2553_W0	0	0.6407	0.3593
C14	2511_W14	C15	2522_W14	0	0.6408	0.3592
A08	2519_W1	C21	2526_W14	0	0.6412	0.3588
A11	2522_W1	C17	2512_W14	0	0.6414	0.3586
A03	2525_W1	C22	2531_W14	0	0.6414	0.3586
C08	2519_W14	P06	2525_W0	0	0.6414	0.3586
A16	2540_W1	C20	2544_W14	0	0.6415	0.3585
A05	2553_W1	A17	2531_W1	0	0.6416	0.3584
P11	2539_W0	P17	2547_W0	0	0.6416	0.3584
C15	2522_W14	P21	2512_W0	0	0.6418	0.3582
A12	2513_W1	P02	2532_W0	0.0002	0.6417	0.3581
A06	2507_W1	C11	2520_W14	0	0.642	0.358
A07	2552_W1	C21	2526_W14	0.0002	0.6419	0.3578
A05	2553_W1	P19	2531_W0	0.0002	0.642	0.3578
A16	2540_W1	C18	2547_W14	0	0.6425	0.3575
A15	2539_W1	A18	2544_W1	0	0.6426	0.3574
A19	2547_W1	P11	2539_W0	0	0.6427	0.3573
A11	2522_W1	A14	2511_W1	0	0.6428	0.3572
C17	2512_W14	P02	2532_W0	0	0.6428	0.3572
C08	2519_W14	C20	2544_W14	0	0.6432	0.3568
C12	2540_W14	P18	2544_W0	0	0.6433	0.3567
A16	2540_W1	P22	2526_W0	0	0.6434	0.3566
C18	2547_W14	P15	2540_W0	0	0.6435	0.3565
A11	2522_W1	C14	2511_W14	0	0.6437	0.3563
P08	2553_W0	P19	2531_W0	0.0002	0.6436	0.3562
C05	2553_W14	C08	2519_W14	0.0001	0.6438	0.3561
C15	2522_W14	C17	2512_W14	0	0.6446	0.3554
C09	2539_W14	C18	2547_W14	0	0.6446	0.3554
A18	2544_W1	C09	2539_W14	0	0.645	0.355
A21	2512_W1	C15	2522_W14	0	0.645	0.355
A15	2539_W1	C18	2547_W14	0.0002	0.6448	0.355
A16	2540_W1	P08	2553_W0	0	0.6451	0.3549
C09	2539_W14	P18	2544_W0	0	0.6451	0.3549
C22	2531_W14	P04	2519_W0	0	0.6452	0.3548
A07	2552_W1	P11	2539_W0	0	0.6453	0.3547
C18	2547_W14	P11	2539_W0	0	0.6458	0.3542
C02	2532_W14	C17	2512_W14	0	0.646	0.354
A06	2507_W1	A09	2520_W1	0	0.6461	0.3539
A22	2526_W1	P08	2553_W0	0	0.6461	0.3539
C09	2539_W14	P17	2547_W0	0	0.6461	0.3539
A15	2539_W1	C20	2544_W14	0	0.6463	0.3537
A19	2547_W1	P15	2540_W0	0	0.6463	0.3537
A22	2526_W1	P15	2540_W0	0.0004	0.6463	0.3533
C05	2553_W14	C09	2539_W14	0	0.6471	0.3529
C08	2519_W14	C12	2540_W14	0	0.6471	0.3529
A01	2532_W1	P07	2507_W0	0	0.6471	0.3529
A15	2539_W1	P09	2511_W0	0	0.6471	0.3529
C08	2519_W14	P08	2553_W0	0	0.6477	0.3523
P15	2540_W0	P17	2547_W0	0	0.6477	0.3523
A08	2519_W1	C22	2531_W14	0	0.6479	0.3521
A07	2552_W1	C09	2539_W14	0.0002	0.6477	0.352
A13	2502_W1	C15	2522_W14	0.0002	0.6478	0.352
C05	2553_W14	C22	2531_W14	0.0002	0.6478	0.352
A12	2513_W1	C17	2512_W14	0	0.6481	0.3519
C12	2540_W14	C21	2526_W14	0	0.6482	0.3518
A11	2522_W1	A13	2502_W1	0.0004	0.648	0.3516
A05	2553_W1	A22	2526_W1	0	0.6484	0.3516
A16	2540_W1	A22	2526_W1	0	0.6484	0.3516
A22	2526_W1	C05	2553_W14	0	0.6484	0.3516
C12	2540_W14	C18	2547_W14	0	0.6491	0.3509
A15	2539_W1	C08	2519_W14	0	0.6493	0.3507
A15	2539_W1	P08	2553_W0	0.0002	0.6491	0.3507
A11	2522_W1	P13	2502_W0	0.0002	0.6491	0.3507
P02	2532_W0	P07	2507_W0	0	0.6494	0.3506
A11	2522_W1	P16	2513_W0	0.0008	0.6486	0.3506
C04	2525_W14	C08	2519_W14	0	0.6499	0.3501
A18	2544_W1	C12	2540_W14	0	0.65	0.35
A22	2526_W1	C12	2540_W14	0	0.65	0.35
A06	2507_W1	P02	2532_W0	0.0002	0.6499	0.3499
C10	2502_W14	C15	2522_W14	0	0.6503	0.3497
C05	2553_W14	P19	2531_W0	0.0002	0.6501	0.3497
C08	2519_W14	P22	2526_W0	0	0.6504	0.3496
A18	2544_W1	P17	2547_W0	0	0.6505	0.3495
C09	2539_W14	P08	2553_W0	0	0.6508	0.3492
C13	2513_W14	C15	2522_W14	0	0.6509	0.3491
A16	2540_W1	A19	2547_W1	0	0.6513	0.3487
A01	2532_W1	A06	2507_W1	0	0.6514	0.3486
C08	2519_W14	C18	2547_W14	0	0.6516	0.3484
A15	2539_W1	C05	2553_W14	0	0.6517	0.3483
A14	2511_W1	P21	2512_W0	0.0002	0.6515	0.3483
C18	2547_W14	C20	2544_W14	0	0.6518	0.3482
C22	2531_W14	P08	2553_W0	0	0.652	0.348
A08	2519_W1	P09	2511_W0	0	0.6521	0.3479
C02	2532_W14	P07	2507_W0	0.0004	0.6519	0.3478
A14	2511_W1	A21	2512_W1	0	0.6523	0.3477
A05	2553_W1	C22	2531_W14	0	0.6523	0.3477
C15	2522_W14	P13	2502_W0	0.0002	0.6521	0.3477
C05	2553_W14	C21	2526_W14	0	0.6529	0.3471
A06	2507_W1	C02	2532_W14	0.0002	0.6531	0.3467
C02	2532_W14	C07	2507_W14	0.0001	0.6533	0.3465
C08	2519_W14	P15	2540_W0	0.0002	0.6534	0.3464
C21	2526_W14	P15	2540_W0	0.0002	0.6534	0.3464
C15	2522_W14	P16	2513_W0	0.0002	0.6534	0.3464
A11	2522_W1	C13	2513_W14	0	0.6538	0.3462
C21	2526_W14	P08	2553_W0	0	0.654	0.346
A16	2540_W1	P17	2547_W0	0	0.6541	0.3459
C08	2519_W14	P18	2544_W0	0	0.6541	0.3459
A05	2553_W1	C21	2526_W14	0.0002	0.654	0.3458
A17	2531_W1	P08	2553_W0	0	0.6542	0.3458
A18	2544_W1	A19	2547_W1	0.0002	0.6546	0.3451
P05	2552_W0	P17	2547_W0	0.0002	0.6549	0.3449
A05	2553_W1	C09	2539_W14	0	0.6552	0.3448
A11	2522_W1	C10	2502_W14	0	0.6554	0.3446
A18	2544_W1	C08	2519_W14	0	0.6555	0.3445
A16	2540_W1	C21	2526_W14	0	0.6555	0.3445
C09	2539_W14	P09	2511_W0	0	0.6557	0.3443
A19	2547_W1	P05	2552_W0	0.0002	0.656	0.3438
C08	2519_W14	C21	2526_W14	0	0.6563	0.3437
A18	2544_W1	C18	2547_W14	0	0.6564	0.3436
A12	2513_W1	C15	2522_W14	0.0002	0.6564	0.3435
A19	2547_W1	C09	2539_W14	0	0.6569	0.3431
C14	2511_W14	P21	2512_W0	0	0.6569	0.3431
A17	2531_W1	C05	2553_W14	0	0.657	0.343
A19	2547_W1	P18	2544_W0	0.0002	0.6568	0.343
A14	2511_W1	P12	2522_W0	0	0.6573	0.3427
C20	2544_W14	P17	2547_W0	0	0.6573	0.3427
A01	2532_W1	A13	2502_W1	0.0004	0.6572	0.3424
A11	2522_W1	A12	2513_W1	0.0002	0.6576	0.3422
C18	2547_W14	P18	2544_W0	0	0.6578	0.3422
A05	2553_W1	C08	2519_W14	0	0.658	0.342
A16	2540_W1	C08	2519_W14	0	0.6583	0.3417
C14	2511_W14	C17	2512_W14	0	0.6583	0.3417
A07	2552_W1	C08	2519_W14	0.0002	0.6584	0.3414
C08	2519_W14	P17	2547_W0	0	0.6587	0.3413
A14	2511_W1	C17	2512_W14	0	0.6594	0.3406
A11	2522_W1	P07	2507_W0	0	0.66	0.34
C18	2547_W14	P05	2552_W0	0	0.6602	0.3398
A01	2532_W1	P13	2502_W0	0.0004	0.6599	0.3397
C14	2511_W14	P12	2522_W0	0	0.6605	0.3395
A21	2512_W1	C14	2511_W14	0	0.6607	0.3393
P12	2522_W0	P21	2512_W0	0.0002	0.6616	0.3383
C15	2522_W14	P07	2507_W0	0	0.6619	0.3381
P04	2519_W0	P09	2511_W0	0.0002	0.6617	0.3381
C12	2540_W14	P17	2547_W0	0	0.6623	0.3377
A22	2526_W1	C08	2519_W14	0	0.6626	0.3374
P17	2547_W0	P18	2544_W0	0	0.6626	0.3374
A13	2502_W1	C02	2532_W14	0.0003	0.6625	0.3372
A19	2547_W1	C12	2540_W14	0	0.6629	0.3371
A06	2507_W1	C15	2522_W14	0.0004	0.6635	0.3361
C08	2519_W14	P19	2531_W0	0	0.6648	0.3352
A01	2532_W1	C07	2507_W14	0.0003	0.6656	0.3341
A19	2547_W1	C20	2544_W14	0	0.666	0.334
C07	2507_W14	P02	2532_W0	0.0004	0.6657	0.334
A07	2552_W1	P17	2547_W0	0	0.6667	0.3333
A06	2507_W1	A11	2522_W1	0	0.667	0.333
C02	2532_W14	P13	2502_W0	0.0004	0.6674	0.3322
A12	2513_W1	P12	2522_W0	0.0003	0.6677	0.332
P13	2502_W0	P16	2513_W0	0.0002	0.6686	0.3312
C03	2552_W14	P17	2547_W0	0	0.6688	0.3312
A13	2502_W1	P12	2522_W0	0.0003	0.6686	0.3311
A19	2547_W1	C08	2519_W14	0	0.669	0.331
A21	2512_W1	P12	2522_W0	0.0002	0.6688	0.331
P12	2522_W0	P16	2513_W0	0.0005	0.6687	0.3308
C07	2507_W14	C15	2522_W14	0.0006	0.6687	0.3306
C08	2519_W14	C22	2531_W14	0	0.6704	0.3296
A02	2505_W1	A09	2520_W1	0	0.6706	0.3294
A13	2502_W1	P02	2532_W0	0.0004	0.6707	0.3289
C17	2512_W14	P12	2522_W0	0.0002	0.6714	0.3284
A13	2502_W1	A14	2511_W1	0.0002	0.6715	0.3283
C02	2532_W14	C10	2502_W14	0.0002	0.6717	0.3282
P14	2503_W0	P16	2513_W0	0	0.6719	0.3281
A10	2503_W1	P16	2513_W0	0.0004	0.6716	0.328
A10	2503_W1	A12	2513_W1	0.0003	0.6724	0.3273
A07	2552_W1	C18	2547_W14	0	0.6728	0.3272
P02	2532_W0	P13	2502_W0	0.0004	0.6725	0.3271
A13	2502_W1	P16	2513_W0	0.0004	0.6726	0.3271
A07	2552_W1	A19	2547_W1	0	0.673	0.327
C10	2502_W14	C13	2513_W14	0	0.673	0.327
A01	2532_W1	C10	2502_W14	0	0.6731	0.3269
A02	2505_W1	C02	2532_W14	0.0002	0.6731	0.3268
C10	2502_W14	P12	2522_W0	0.0002	0.6736	0.3262
A14	2511_W1	P10	2520_W0	0	0.6741	0.3259
A17	2531_W1	C08	2519_W14	0	0.6743	0.3257
A09	2520_W1	A14	2511_W1	0	0.6744	0.3256
A02	2505_W1	A13	2502_W1	0.0004	0.6743	0.3253
A12	2513_W1	P14	2503_W0	0	0.6747	0.3253
P12	2522_W0	P13	2502_W0	0.0004	0.6745	0.3252
A13	2502_W1	C14	2511_W14	0.0004	0.6747	0.325
A09	2520_W1	P01	2505_W0	0	0.6752	0.3248
P07	2507_W0	P12	2522_W0	0.0002	0.675	0.3248
A13	2502_W1	C01	2505_W14	0.0002	0.6752	0.3246
C03	2552_W14	C18	2547_W14	0	0.6754	0.3246
C13	2513_W14	P12	2522_W0	0.0002	0.6755	0.3243
A02	2505_W1	P10	2520_W0	0	0.677	0.323
A01	2532_W1	A02	2505_W1	0	0.6771	0.3229
C14	2511_W14	P13	2502_W0	0.0006	0.6775	0.3218
C10	2502_W14	C14	2511_W14	0.0002	0.6784	0.3214
A12	2513_W1	A13	2502_W1	0.0004	0.6783	0.3213
C02	2532_W14	P10	2520_W0	0.0002	0.6787	0.3212
A19	2547_W1	C03	2552_W14	0	0.6797	0.3203
P01	2505_W0	P10	2520_W0	0	0.6798	0.3202
C10	2502_W14	P16	2513_W0	0	0.6798	0.3202
C01	2505_W14	P13	2502_W0	0.0002	0.6797	0.3201
C13	2513_W14	P14	2503_W0	0	0.6802	0.3198
C02	2532_W14	P01	2505_W0	0	0.6803	0.3197
A14	2511_W1	C11	2520_W14	0	0.6804	0.3196
C10	2502_W14	P02	2532_W0	0.0002	0.6805	0.3193
C02	2532_W14	P09	2511_W0	0	0.6807	0.3193
C14	2511_W14	P10	2520_W0	0	0.6807	0.3193
C10	2502_W14	P01	2505_W0	0	0.6808	0.3192
A01	2532_W1	P10	2520_W0	0.0002	0.6808	0.319
A09	2520_W1	C01	2505_W14	0	0.6811	0.3189
A01	2532_W1	P09	2511_W0	0	0.6811	0.3189
A12	2513_W1	P13	2502_W0	0.0002	0.6809	0.3189
A13	2502_W1	C13	2513_W14	0	0.6812	0.3188
A01	2532_W1	C01	2505_W14	0	0.6813	0.3187
A10	2503_W1	C13	2513_W14	0.0002	0.6812	0.3187
C07	2507_W14	P12	2522_W0	0.0005	0.6807	0.3187
A14	2511_W1	C10	2502_W14	0	0.6815	0.3185
A13	2502_W1	P01	2505_W0	0	0.6815	0.3185
C01	2505_W14	C02	2532_W14	0.0002	0.6818	0.318
C11	2520_W14	C14	2511_W14	0	0.682	0.318
A14	2511_W1	P13	2502_W0	0.0004	0.682	0.3176
A02	2505_W1	C07	2507_W14	0	0.6825	0.3175
C13	2513_W14	P13	2502_W0	0.0004	0.6822	0.3174
A02	2505_W1	P13	2502_W0	0.0002	0.6827	0.3171
A02	2505_W1	C11	2520_W14	0.0002	0.683	0.3169
P02	2532_W0	P09	2511_W0	0	0.6833	0.3167
C13	2513_W14	C16	2503_W14	0	0.6838	0.3162
A12	2513_W1	C10	2502_W14	0	0.684	0.316
C16	2503_W14	P16	2513_W0	0	0.6843	0.3157
C15	2522_W14	P10	2520_W0	0.0002	0.6843	0.3155
P01	2505_W0	P13	2502_W0	0.0002	0.6846	0.3152
A02	2505_W1	C10	2502_W14	0	0.6849	0.3151
C07	2507_W14	P01	2505_W0	0	0.685	0.315
A11	2522_W1	P10	2520_W0	0.0002	0.685	0.3148
C01	2505_W14	C10	2502_W14	0	0.6854	0.3146
C01	2505_W14	P10	2520_W0	0	0.6854	0.3146
A09	2520_W1	C14	2511_W14	0	0.6864	0.3136
A02	2505_W1	P07	2507_W0	0	0.6865	0.3135
A01	2532_W1	P01	2505_W0	0	0.6866	0.3134
P09	2511_W0	P16	2513_W0	0.0004	0.6863	0.3133
A09	2520_W1	C15	2522_W14	0.0002	0.6867	0.3132
P11	2539_W0	P19	2531_W0	0.0002	0.687	0.3128
A11	2522_W1	C07	2507_W14	0.0004	0.6872	0.3124
C11	2520_W14	C13	2513_W14	0	0.6877	0.3123
P10	2520_W0	P16	2513_W0	0	0.6882	0.3118
A02	2505_W1	A06	2507_W1	0	0.6886	0.3114
A09	2520_W1	C02	2532_W14	0	0.6886	0.3114
A06	2507_W1	P12	2522_W0	0	0.6886	0.3114
C01	2505_W14	C11	2520_W14	0.0004	0.6889	0.3107
A02	2505_W1	P02	2532_W0	0	0.6893	0.3107
C01	2505_W14	P02	2532_W0	0	0.6893	0.3107
C22	2531_W14	P11	2539_W0	0.0002	0.6891	0.3107
C02	2532_W14	C11	2520_W14	0	0.6894	0.3106
A11	2522_W1	P09	2511_W0	0	0.6894	0.3106
A01	2532_W1	A09	2520_W1	0	0.6897	0.3103
C13	2513_W14	P09	2511_W0	0	0.6897	0.3103
A12	2513_W1	P10	2520_W0	0.0002	0.6898	0.31
C01	2505_W14	P07	2507_W0	0.0002	0.6899	0.3099
A12	2513_W1	C16	2503_W14	0	0.6903	0.3097
P02	2532_W0	P10	2520_W0	0.0002	0.6904	0.3094
A01	2532_W1	C11	2520_W14	0	0.6908	0.3092
A03	2525_W1	P09	2511_W0	0	0.6909	0.3091
C15	2522_W14	P09	2511_W0	0.0002	0.6907	0.3091
A14	2511_W1	P07	2507_W0	0	0.691	0.309
C08	2519_W14	P09	2511_W0	0	0.691	0.309
C11	2520_W14	C15	2522_W14	0.0004	0.6908	0.3088
A09	2520_W1	A11	2522_W1	0	0.6913	0.3087
P09	2511_W0	P22	2526_W0	0	0.6913	0.3087
C11	2520_W14	P01	2505_W0	0.0002	0.6913	0.3086
P05	2552_W0	P09	2511_W0	0	0.6918	0.3082
P06	2525_W0	P09	2511_W0	0	0.6921	0.3079
A12	2513_W1	P09	2511_W0	0.0002	0.6926	0.3072
A06	2507_W1	C01	2505_W14	0	0.6932	0.3068
C04	2525_W14	P09	2511_W0	0	0.6933	0.3067
A09	2520_W1	A12	2513_W1	0.0002	0.6932	0.3066
A10	2503_W1	A14	2511_W1	0.0002	0.694	0.3059
A11	2522_W1	C11	2520_W14	0	0.6947	0.3053
P01	2505_W0	P07	2507_W0	0.0002	0.6948	0.305
A10	2503_W1	P01	2505_W0	0	0.6957	0.3043
C13	2513_W14	P10	2520_W0	0	0.6957	0.3043
A09	2520_W1	P16	2513_W0	0.0002	0.6955	0.3043
A13	2502_W1	P07	2507_W0	0.0002	0.6957	0.3041
A14	2511_W1	P14	2503_W0	0	0.6959	0.3041
A21	2512_W1	P07	2507_W0	0	0.6963	0.3037
A17	2531_W1	P11	2539_W0	0.0002	0.6962	0.3036
C14	2511_W14	P07	2507_W0	0.0002	0.6964	0.3034
A02	2505_W1	A10	2503_W1	0.0002	0.6965	0.3033
A14	2511_W1	P01	2505_W0	0	0.6968	0.3032
C14	2511_W14	P14	2503_W0	0	0.6968	0.3032
P01	2505_W0	P02	2532_W0	0	0.6969	0.3031
P09	2511_W0	P15	2540_W0	0.0004	0.6966	0.3029
A10	2503_W1	C02	2532_W14	0.0003	0.6969	0.3028
A09	2520_W1	P02	2532_W0	0	0.6972	0.3028
C01	2505_W14	C07	2507_W14	0	0.6973	0.3027
C09	2539_W14	C22	2531_W14	0	0.6973	0.3027
A13	2502_W1	P10	2520_W0	0	0.6974	0.3026
A06	2507_W1	A14	2511_W1	0	0.6976	0.3024
C11	2520_W14	P16	2513_W0	0.0002	0.6975	0.3023
A02	2505_W1	A14	2511_W1	0	0.6978	0.3022
A22	2526_W1	P09	2511_W0	0	0.6979	0.3021
A09	2520_W1	P12	2522_W0	0	0.698	0.302
P10	2520_W0	P12	2522_W0	0.0003	0.6978	0.3019
A09	2520_W1	C13	2513_W14	0	0.6982	0.3018
C02	2532_W14	P14	2503_W0	0	0.6984	0.3016
A10	2503_W1	C14	2511_W14	0.0002	0.6983	0.3015
A06	2507_W1	A13	2502_W1	0	0.6988	0.3012
A15	2539_W1	P19	2531_W0	0.0002	0.6988	0.301
A14	2511_W1	C07	2507_W14	0.0003	0.6988	0.3008
A02	2505_W1	C15	2522_W14	0	0.6992	0.3008
P07	2507_W0	P21	2512_W0	0	0.6993	0.3007
A13	2502_W1	A21	2512_W1	0.0002	0.6993	0.3005
A12	2513_W1	C11	2520_W14	0.0002	0.6993	0.3005
P07	2507_W0	P14	2503_W0	0	0.6996	0.3004
C11	2520_W14	P02	2532_W0	0.0002	0.7003	0.2995
A21	2512_W1	P13	2502_W0	0.0002	0.7003	0.2995
A06	2507_W1	A21	2512_W1	0	0.7006	0.2994
P01	2505_W0	P12	2522_W0	0.0003	0.7003	0.2994
A06	2507_W1	P01	2505_W0	0.0002	0.7007	0.2991
A01	2532_W1	P14	2503_W0	0	0.7009	0.2991
C14	2511_W14	C16	2503_W14	0	0.7011	0.2989
A06	2507_W1	P13	2502_W0	0	0.7011	0.2989
A02	2505_W1	P16	2513_W0	0.0002	0.7009	0.2989
P10	2520_W0	P13	2502_W0	0.0004	0.7011	0.2985
A07	2552_W1	P09	2511_W0	0	0.7021	0.2979
A05	2553_W1	P09	2511_W0	0	0.7025	0.2975
A02	2505_W1	C14	2511_W14	0.0002	0.7025	0.2973
A06	2507_W1	P16	2513_W0	0.0002	0.7025	0.2973
C07	2507_W14	C14	2511_W14	0.0005	0.7023	0.2972
A14	2511_W1	C01	2505_W14	0	0.7031	0.2969
A02	2505_W1	C13	2513_W14	0	0.7032	0.2968
P07	2507_W0	P16	2513_W0	0	0.7032	0.2968
A15	2539_W1	A17	2531_W1	0	0.7034	0.2966
A13	2502_W1	P21	2512_W0	0	0.7034	0.2966
A02	2505_W1	A12	2513_W1	0.0002	0.7033	0.2965
C09	2539_W14	P19	2531_W0	0	0.7036	0.2964
A06	2507_W1	P21	2512_W0	0	0.7038	0.2962
A16	2540_W1	P09	2511_W0	0	0.7039	0.2961
P07	2507_W0	P13	2502_W0	0	0.7039	0.2961
A02	2505_W1	P12	2522_W0	0.0002	0.7038	0.296
C21	2526_W14	P09	2511_W0	0.0002	0.7038	0.2959
A10	2503_W1	P12	2522_W0	0.0003	0.7038	0.2959
A02	2505_W1	A11	2522_W1	0	0.7042	0.2958
C03	2552_W14	P09	2511_W0	0	0.7046	0.2954
A09	2520_W1	A10	2503_W1	0.0002	0.7046	0.2953
A01	2532_W1	A10	2503_W1	0.0002	0.7048	0.2951
P13	2502_W0	P21	2512_W0	0	0.7051	0.2949
C01	2505_W14	C15	2522_W14	0.0002	0.7055	0.2943
C17	2512_W14	P07	2507_W0	0	0.7057	0.2943
A02	2505_W1	P14	2503_W0	0	0.7057	0.2943
C15	2522_W14	P01	2505_W0	0.0005	0.7053	0.2942
P09	2511_W0	P12	2522_W0	0.0002	0.7057	0.2941
A11	2522_W1	C01	2505_W14	0	0.7062	0.2938
A21	2512_W1	C01	2505_W14	0	0.7062	0.2938
A10	2503_W1	C15	2522_W14	0.0002	0.706	0.2938
C07	2507_W14	P14	2503_W0	0	0.7063	0.2937
P10	2520_W0	P14	2503_W0	0	0.7065	0.2935
C07	2507_W14	C13	2513_W14	0.0003	0.7063	0.2933
C05	2553_W14	P09	2511_W0	0	0.7068	0.2932
A10	2503_W1	A11	2522_W1	0.0002	0.7066	0.2931
P08	2553_W0	P09	2511_W0	0	0.707	0.293
A10	2503_W1	P10	2520_W0	0.0002	0.7068	0.293
A13	2502_W1	P09	2511_W0	0.0002	0.707	0.2928
C11	2520_W14	P12	2522_W0	0	0.7074	0.2926
C07	2507_W14	C10	2502_W14	0.0002	0.7074	0.2925
A06	2507_W1	C14	2511_W14	0.0002	0.7073	0.2925
A11	2522_W1	C16	2503_W14	0	0.7075	0.2925
A11	2522_W1	P14	2503_W0	0	0.7075	0.2925
C01	2505_W14	P21	2512_W0	0.0002	0.7073	0.2925
A14	2511_W1	C16	2503_W14	0	0.7078	0.2922
A12	2513_W1	P07	2507_W0	0	0.7081	0.2919
A02	2505_W1	A21	2512_W1	0	0.7082	0.2918
C14	2511_W14	P01	2505_W0	0.0002	0.708	0.2918
A13	2502_W1	C07	2507_W14	0.0003	0.7081	0.2915
C01	2505_W14	C14	2511_W14	0.0002	0.7083	0.2915
A06	2507_W1	P14	2503_W0	0	0.7086	0.2914
P09	2511_W0	P19	2531_W0	0.0002	0.7084	0.2914
C10	2502_W14	P07	2507_W0	0	0.7088	0.2912
A18	2544_W1	P09	2511_W0	0	0.7088	0.2912
A10	2503_W1	P07	2507_W0	0.0002	0.7087	0.2911
A17	2531_W1	C09	2539_W14	0	0.709	0.291
A06	2507_W1	C10	2502_W14	0	0.709	0.291
C15	2522_W14	P14	2503_W0	0	0.7092	0.2908
A10	2503_W1	C07	2507_W14	0.0003	0.7091	0.2906
C01	2505_W14	C17	2512_W14	0	0.7094	0.2906
A06	2507_W1	A12	2513_W1	0.0002	0.7095	0.2903
A15	2539_W1	C22	2531_W14	0.0002	0.7097	0.2901
A13	2502_W1	C17	2512_W14	0.0002	0.7102	0.2896
A12	2513_W1	P01	2505_W0	0.0002	0.7104	0.2895
A10	2503_W1	C01	2505_W14	0.0002	0.7104	0.2894
A09	2520_W1	A13	2502_W1	0.0002	0.7106	0.2892
C10	2502_W14	P10	2520_W0	0	0.7108	0.2892
P09	2511_W0	P13	2502_W0	0.0002	0.7106	0.2892
A06	2507_W1	C13	2513_W14	0	0.7109	0.2891
C13	2513_W14	P01	2505_W0	0	0.7109	0.2891
C17	2512_W14	P13	2502_W0	0.0002	0.7107	0.2891
A10	2503_W1	P02	2532_W0	0	0.7112	0.2888
A06	2507_W1	C17	2512_W14	0	0.7117	0.2883
C01	2505_W14	P16	2513_W0	0	0.7118	0.2882
C13	2513_W14	P07	2507_W0	0	0.7119	0.2881
C10	2502_W14	C17	2512_W14	0	0.7121	0.2879
A02	2505_W1	P21	2512_W0	0	0.7121	0.2879
P01	2505_W0	P14	2503_W0	0	0.7124	0.2876
A01	2532_W1	C16	2503_W14	0	0.713	0.287
P02	2532_W0	P14	2503_W0	0	0.713	0.287
A21	2512_W1	P10	2520_W0	0	0.7131	0.2869
P09	2511_W0	P18	2544_W0	0	0.7132	0.2868
A13	2502_W1	C11	2520_W14	0.0004	0.713	0.2866
C15	2522_W14	C16	2503_W14	0	0.7134	0.2866
C07	2507_W14	P16	2513_W0	0.0007	0.7127	0.2866
C12	2540_W14	P09	2511_W0	0	0.7135	0.2865
A21	2512_W1	C10	2502_W14	0.0002	0.7134	0.2864
C10	2502_W14	P09	2511_W0	0	0.7137	0.2863
P01	2505_W0	P16	2513_W0	0.0002	0.7142	0.2856
A06	2507_W1	C16	2503_W14	0	0.7146	0.2854
A17	2531_W1	P09	2511_W0	0	0.7146	0.2854
A06	2507_W1	A10	2503_W1	0.0002	0.7145	0.2853
C01	2505_W14	P14	2503_W0	0	0.7148	0.2852
A09	2520_W1	P14	2503_W0	0	0.715	0.285
A11	2522_W1	P01	2505_W0	0.0002	0.7149	0.2849
C16	2503_W14	P07	2507_W0	0	0.7151	0.2849
A09	2520_W1	P13	2502_W0	0.0002	0.7149	0.2849
P10	2520_W0	P21	2512_W0	0	0.7151	0.2849
C10	2502_W14	C11	2520_W14	0.0002	0.7151	0.2847
C07	2507_W14	C17	2512_W14	0.0002	0.7152	0.2846
A21	2512_W1	C07	2507_W14	0.0002	0.7166	0.2832
C02	2532_W14	C16	2503_W14	0	0.7169	0.2831
A12	2513_W1	C07	2507_W14	0.0005	0.7166	0.283
C01	2505_W14	C13	2513_W14	0	0.7171	0.2829
A21	2512_W1	P09	2511_W0	0	0.7173	0.2827
C20	2544_W14	P09	2511_W0	0	0.7173	0.2827
C10	2502_W14	P21	2512_W0	0	0.7173	0.2827
C16	2503_W14	P02	2532_W0	0	0.7175	0.2825
A09	2520_W1	A21	2512_W1	0	0.7176	0.2824
C07	2507_W14	P21	2512_W0	0.0002	0.7175	0.2823
C07	2507_W14	P13	2502_W0	0.0002	0.7183	0.2816
A02	2505_W1	C16	2503_W14	0	0.7189	0.2811
A09	2520_W1	P09	2511_W0	0	0.7197	0.2803
A09	2520_W1	C10	2502_W14	0	0.7199	0.2801
C01	2505_W14	P12	2522_W0	0.0002	0.7197	0.2801
A12	2513_W1	C01	2505_W14	0.0002	0.72	0.2798
P09	2511_W0	P10	2520_W0	0	0.7203	0.2797
C01	2505_W14	C16	2503_W14	0.0002	0.7206	0.2792
A02	2505_W1	P09	2511_W0	0	0.7208	0.2792
C07	2507_W14	C16	2503_W14	0.0002	0.7208	0.2791
P01	2505_W0	P21	2512_W0	0.0002	0.7208	0.279
A21	2512_W1	P01	2505_W0	0	0.7211	0.2789
C22	2531_W14	P09	2511_W0	0	0.7214	0.2786
C17	2512_W14	P10	2520_W0	0	0.722	0.278
A02	2505_W1	C17	2512_W14	0	0.7221	0.2779
A21	2512_W1	C11	2520_W14	0	0.7228	0.2772
C11	2520_W14	P13	2502_W0	0.0002	0.7227	0.2771
P12	2522_W0	P14	2503_W0	0.0002	0.7232	0.2766
A09	2520_W1	P21	2512_W0	0	0.7237	0.2763
A10	2503_W1	C11	2520_W14	0.0002	0.7237	0.2762
C11	2520_W14	P14	2503_W0	0	0.7244	0.2756
P09	2511_W0	P17	2547_W0	0	0.7257	0.2743
A10	2503_W1	P09	2511_W0	0.0002	0.7256	0.2742
C11	2520_W14	P09	2511_W0	0	0.7266	0.2734
C02	2532_W14	P05	2552_W0	0	0.727	0.273
C11	2520_W14	P21	2512_W0	0.0002	0.7268	0.273
P09	2511_W0	P21	2512_W0	0.0002	0.7268	0.273
C17	2512_W14	P01	2505_W0	0	0.7271	0.2729
P09	2511_W0	P14	2503_W0	0	0.7273	0.2727
C17	2512_W14	P09	2511_W0	0	0.7275	0.2725
C16	2503_W14	P10	2520_W0	0	0.7277	0.2723
A01	2532_W1	P05	2552_W0	0.0002	0.728	0.2718
C11	2520_W14	C16	2503_W14	0	0.7286	0.2714
A07	2552_W1	P02	2532_W0	0	0.7286	0.2714
P02	2532_W0	P05	2552_W0	0	0.7286	0.2714
C11	2520_W14	C17	2512_W14	0	0.7288	0.2712
A19	2547_W1	P09	2511_W0	0	0.7289	0.2711
C16	2503_W14	P01	2505_W0	0	0.7306	0.2694
C02	2532_W14	C03	2552_W14	0	0.7309	0.2691
P01	2505_W0	P09	2511_W0	0	0.731	0.269
A01	2532_W1	A07	2552_W1	0	0.7314	0.2686
A10	2503_W1	P11	2539_W0	0	0.7314	0.2686
A09	2520_W1	C16	2503_W14	0	0.7315	0.2685
A09	2520_W1	C17	2512_W14	0	0.7318	0.2682
A07	2552_W1	C02	2532_W14	0	0.7319	0.2681
A02	2505_W1	P05	2552_W0	0.0002	0.7318	0.268
C01	2505_W14	P09	2511_W0	0	0.733	0.267
C18	2547_W14	P09	2511_W0	0	0.7332	0.2668
C16	2503_W14	P09	2511_W0	0	0.7334	0.2666
A10	2503_W1	A17	2531_W1	0.0002	0.7334	0.2664
A02	2505_W1	A03	2525_W1	0	0.734	0.266
A10	2503_W1	C22	2531_W14	0.0002	0.734	0.2658
A10	2503_W1	P19	2531_W0	0.0004	0.7343	0.2653
P14	2503_W0	P15	2540_W0	0.0002	0.7353	0.2645
C07	2507_W14	P09	2511_W0	0.0002	0.7355	0.2643
C16	2503_W14	P12	2522_W0	0.0002	0.7355	0.2643
A10	2503_W1	P15	2540_W0	0.0006	0.7351	0.2643
P11	2539_W0	P14	2503_W0	0	0.7361	0.2639
P14	2503_W0	P19	2531_W0	0.0002	0.7363	0.2635
C22	2531_W14	P14	2503_W0	0	0.7367	0.2633
P07	2507_W0	P09	2511_W0	0	0.7368	0.2632
A17	2531_W1	P14	2503_W0	0	0.7369	0.2631
A01	2532_W1	A17	2531_W1	0.0002	0.7371	0.2627
A02	2505_W1	C03	2552_W14	0	0.7391	0.2609
A02	2505_W1	P06	2525_W0	0.0002	0.739	0.2608
A01	2532_W1	C03	2552_W14	0	0.7395	0.2605
C03	2552_W14	P01	2505_W0	0	0.7398	0.2602
A10	2503_W1	A18	2544_W1	0.0002	0.7398	0.26
A02	2505_W1	A19	2547_W1	0	0.7403	0.2597
A19	2547_W1	C01	2505_W14	0	0.7406	0.2594
A02	2505_W1	C04	2525_W14	0	0.7407	0.2593
A01	2532_W1	A05	2553_W1	0	0.741	0.259
C01	2505_W14	P17	2547_W0	0	0.741	0.259
C01	2505_W14	C04	2525_W14	0	0.7412	0.2588
A03	2525_W1	P01	2505_W0	0	0.7412	0.2588
A10	2503_W1	C20	2544_W14	0.0002	0.7412	0.2586
C20	2544_W14	P14	2503_W0	0	0.7414	0.2586
A18	2544_W1	P14	2503_W0	0	0.7426	0.2574
A06	2507_W1	P09	2511_W0	0	0.7427	0.2573
A19	2547_W1	P10	2520_W0	0	0.7429	0.2571
A10	2503_W1	P22	2526_W0	0.0002	0.7427	0.2571
A17	2531_W1	C16	2503_W14	0	0.743	0.257
A19	2547_W1	P01	2505_W0	0	0.7431	0.2569
P07	2507_W0	P19	2531_W0	0.0002	0.7431	0.2567
A02	2505_W1	P17	2547_W0	0	0.7437	0.2563
C07	2507_W14	C22	2531_W14	0.0004	0.7435	0.2561
P01	2505_W0	P05	2552_W0	0	0.7439	0.2561
A17	2531_W1	P07	2507_W0	0	0.744	0.256
A06	2507_W1	A17	2531_W1	0	0.7441	0.2559
C16	2503_W14	C22	2531_W14	0	0.7442	0.2558
C16	2503_W14	P19	2531_W0	0.0002	0.7441	0.2556
A10	2503_W1	A22	2526_W1	0.0002	0.7443	0.2555
A02	2505_W1	C18	2547_W14	0	0.7445	0.2555
A12	2513_W1	P19	2531_W0	0.0002	0.7444	0.2554
P01	2505_W0	P17	2547_W0	0	0.7447	0.2553
A11	2522_W1	A19	2547_W1	0	0.7449	0.2551
A10	2503_W1	P08	2553_W0	0	0.7455	0.2545
A03	2525_W1	C01	2505_W14	0	0.7458	0.2542
C01	2505_W14	C18	2547_W14	0	0.746	0.254
P14	2503_W0	P18	2544_W0	0	0.7461	0.2539
A02	2505_W1	P19	2531_W0	0	0.7464	0.2536
C04	2525_W14	P01	2505_W0	0	0.7465	0.2535
A02	2505_W1	A07	2552_W1	0	0.7469	0.2531
A02	2505_W1	A17	2531_W1	0	0.7471	0.2529
A10	2503_W1	P18	2544_W0	0.0004	0.7467	0.2529
A12	2513_W1	A17	2531_W1	0	0.7474	0.2526
A05	2553_W1	A10	2503_W1	0	0.7476	0.2524
A02	2505_W1	P11	2539_W0	0	0.748	0.252
C01	2505_W14	P05	2552_W0	0	0.7482	0.2518
A05	2553_W1	P14	2503_W0	0	0.7482	0.2518
A17	2531_W1	P02	2532_W0	0	0.7484	0.2516
C03	2552_W14	P02	2532_W0	0	0.7484	0.2516
A02	2505_W1	P08	2553_W0	0	0.7484	0.2516
C18	2547_W14	P01	2505_W0	0	0.7485	0.2515
A05	2553_W1	C02	2532_W14	0.0002	0.7488	0.251
A18	2544_W1	C16	2503_W14	0	0.749	0.251
C01	2505_W14	P06	2525_W0	0	0.7492	0.2508
P08	2553_W0	P14	2503_W0	0	0.7495	0.2505
A19	2547_W1	C11	2520_W14	0.0002	0.7497	0.2501
C07	2507_W14	P19	2531_W0	0.0004	0.7495	0.2501
A12	2513_W1	C22	2531_W14	0	0.7502	0.2498
A22	2526_W1	P14	2503_W0	0	0.7502	0.2498
P15	2540_W0	P16	2513_W0	0.0007	0.7495	0.2498
P10	2520_W0	P17	2547_W0	0	0.7502	0.2498
A02	2505_W1	C22	2531_W14	0	0.7503	0.2497
A05	2553_W1	P02	2532_W0	0	0.7505	0.2495
A17	2531_W1	P16	2513_W0	0	0.7505	0.2495
P16	2513_W0	P19	2531_W0	0.0002	0.7503	0.2495
C11	2520_W14	C18	2547_W14	0.0002	0.7505	0.2493
C02	2532_W14	P22	2526_W0	0	0.7507	0.2493
A01	2532_W1	P19	2531_W0	0.0002	0.7506	0.2492
A17	2531_W1	C02	2532_W14	0	0.7509	0.2491
A09	2520_W1	A19	2547_W1	0	0.751	0.249
P14	2503_W0	P22	2526_W0	0	0.751	0.249
A10	2503_W1	C21	2526_W14	0.0002	0.751	0.2488
P01	2505_W0	P06	2525_W0	0.0002	0.7511	0.2487
A02	2505_W1	A05	2553_W1	0	0.7515	0.2485
C15	2522_W14	C18	2547_W14	0	0.7516	0.2484
A17	2531_W1	C07	2507_W14	0.0006	0.7511	0.2483
C13	2513_W14	C22	2531_W14	0.0002	0.7514	0.2483
C03	2552_W14	C07	2507_W14	0.0002	0.7516	0.2482
C13	2513_W14	P19	2531_W0	0.0002	0.7516	0.2482
A06	2507_W1	P19	2531_W0	0.0002	0.7517	0.2481
A22	2526_W1	C02	2532_W14	0.0002	0.7519	0.2479
A01	2532_W1	P08	2553_W0	0	0.7521	0.2479
A19	2547_W1	C15	2522_W14	0.0002	0.752	0.2478
A02	2505_W1	A08	2519_W1	0	0.7523	0.2477
A10	2503_W1	C12	2540_W14	0.0002	0.7522	0.2476
A17	2531_W1	C13	2513_W14	0	0.7524	0.2476
C02	2532_W14	P08	2553_W0	0	0.7525	0.2475
A05	2553_W1	A12	2513_W1	0	0.7529	0.2471
C16	2503_W14	C20	2544_W14	0	0.753	0.247
C02	2532_W14	P19	2531_W0	0.0002	0.7528	0.247
C22	2531_W14	P07	2507_W0	0	0.7532	0.2468
A07	2552_W1	C01	2505_W14	0	0.7535	0.2465
A01	2532_W1	C18	2547_W14	0	0.7535	0.2465
C02	2532_W14	C22	2531_W14	0.0004	0.7531	0.2465
C13	2513_W14	P15	2540_W0	0.0002	0.7537	0.2461
A05	2553_W1	C01	2505_W14	0	0.7541	0.2459
A01	2532_W1	P17	2547_W0	0	0.7541	0.2459
A19	2547_W1	A21	2512_W1	0	0.7542	0.2458
P01	2505_W0	P08	2553_W0	0	0.7544	0.2456
P02	2532_W0	P19	2531_W0	0.0002	0.7542	0.2456
C02	2532_W14	C05	2553_W14	0.0002	0.7544	0.2454
A01	2532_W1	C22	2531_W14	0.0002	0.7543	0.2454
A05	2553_W1	P16	2513_W0	0.0002	0.7543	0.2454
C18	2547_W14	P10	2520_W0	0	0.7547	0.2453
A09	2520_W1	P17	2547_W0	0	0.7547	0.2453
A11	2522_W1	C18	2547_W14	0	0.7548	0.2452
A11	2522_W1	P17	2547_W0	0	0.7548	0.2452
C22	2531_W14	P01	2505_W0	0	0.7549	0.2451
A14	2511_W1	P19	2531_W0	0.0004	0.7544	0.2451
A07	2552_W1	P01	2505_W0	0	0.7551	0.2449
C16	2503_W14	P15	2540_W0	0	0.7551	0.2449
A10	2503_W1	A21	2512_W1	0.0002	0.755	0.2448
A09	2520_W1	C18	2547_W14	0	0.7552	0.2448
P01	2505_W0	P11	2539_W0	0	0.7552	0.2448
A02	2505_W1	A15	2539_W1	0	0.7553	0.2447
A14	2511_W1	A17	2531_W1	0	0.7553	0.2447
A10	2503_W1	P21	2512_W0	0	0.7553	0.2447
A12	2513_W1	P08	2553_W0	0	0.7555	0.2445
C12	2540_W14	P14	2503_W0	0	0.7555	0.2445
C01	2505_W14	C03	2552_W14	0	0.7556	0.2444
A12	2513_W1	P15	2540_W0	0.0002	0.7555	0.2443
C16	2503_W14	C17	2512_W14	0	0.7558	0.2442
A17	2531_W1	P10	2520_W0	0	0.7558	0.2442
P14	2503_W0	P21	2512_W0	0	0.7559	0.2441
P05	2552_W0	P16	2513_W0	0.0005	0.7555	0.244
A01	2532_W1	P22	2526_W0	0.0002	0.7558	0.244
A21	2512_W1	P14	2503_W0	0	0.7561	0.2439
C15	2522_W14	P17	2547_W0	0	0.7561	0.2439
A07	2552_W1	A11	2522_W1	0	0.7562	0.2438
C16	2503_W14	P18	2544_W0	0	0.7562	0.2438
A10	2503_W1	C05	2553_W14	0	0.7566	0.2434
A12	2513_W1	P22	2526_W0	0.0002	0.7565	0.2433
A05	2553_W1	C16	2503_W14	0	0.7568	0.2432
C02	2532_W14	C18	2547_W14	0	0.7569	0.2431
A01	2532_W1	C05	2553_W14	0.0002	0.7569	0.2429
A12	2513_W1	P05	2552_W0	0.0002	0.7569	0.2429
A14	2511_W1	P05	2552_W0	0	0.7572	0.2428
A21	2512_W1	P17	2547_W0	0	0.7572	0.2428
C05	2553_W14	P14	2503_W0	0	0.7574	0.2426
A07	2552_W1	P16	2513_W0	0	0.7575	0.2425
A01	2532_W1	A19	2547_W1	0	0.7576	0.2424
C16	2503_W14	P11	2539_W0	0	0.7576	0.2424
A01	2532_W1	C04	2525_W14	0.0002	0.7575	0.2423
C02	2532_W14	C04	2525_W14	0.0004	0.7574	0.2422
A01	2532_W1	A22	2526_W1	0	0.758	0.242
P01	2505_W0	P19	2531_W0	0.0002	0.7578	0.242
A01	2532_W1	P06	2525_W0	0	0.7581	0.2419
C16	2503_W14	P21	2512_W0	0	0.7582	0.2418
C11	2520_W14	P17	2547_W0	0.0002	0.7582	0.2416
P16	2513_W0	P22	2526_W0	0.0002	0.7582	0.2416
A02	2505_W1	C09	2539_W14	0	0.7585	0.2415
A19	2547_W1	P21	2512_W0	0	0.7586	0.2414
A03	2525_W1	A09	2520_W1	0	0.7587	0.2413
A14	2511_W1	A18	2544_W1	0	0.7587	0.2413
A17	2531_W1	C01	2505_W14	0	0.7587	0.2413
A02	2505_W1	C05	2553_W14	0	0.7587	0.2413
A17	2531_W1	C14	2511_W14	0.0002	0.7586	0.2412
C04	2525_W14	P02	2532_W0	0	0.759	0.241
C01	2505_W14	C22	2531_W14	0	0.7591	0.2409
A15	2539_W1	P01	2505_W0	0.0002	0.7591	0.2407
P10	2520_W0	P22	2526_W0	0	0.7594	0.2406
C14	2511_W14	P19	2531_W0	0.0007	0.7588	0.2405
A07	2552_W1	A14	2511_W1	0	0.7597	0.2403
A16	2540_W1	P14	2503_W0	0.0002	0.7594	0.2403
A14	2511_W1	P15	2540_W0	0.0002	0.7596	0.2402
A14	2511_W1	P22	2526_W0	0	0.7598	0.2402
A05	2553_W1	P01	2505_W0	0	0.7599	0.2401
C02	2532_W14	P15	2540_W0	0	0.7599	0.2401
A21	2512_W1	C16	2503_W14	0	0.76	0.24
A14	2511_W1	C03	2552_W14	0	0.7601	0.2399
A17	2531_W1	P01	2505_W0	0	0.7604	0.2396
P10	2520_W0	P19	2531_W0	0.0002	0.7601	0.2396
C02	2532_W14	P17	2547_W0	0	0.7605	0.2395
A01	2532_W1	P18	2544_W0	0.0002	0.7603	0.2395
A19	2547_W1	C02	2532_W14	0	0.7606	0.2394
A12	2513_W1	A22	2526_W1	0	0.7607	0.2393
C07	2507_W14	P05	2552_W0	0.0004	0.7604	0.2393
C15	2522_W14	C20	2544_W14	0	0.7609	0.2391
A05	2553_W1	C13	2513_W14	0	0.761	0.239
C02	2532_W14	P06	2525_W0	0.0004	0.7606	0.239
A09	2520_W1	P19	2531_W0	0	0.7611	0.2389
A14	2511_W1	P18	2544_W0	0	0.7612	0.2388
A14	2511_W1	P06	2525_W0	0.0002	0.761	0.2387
C14	2511_W14	C22	2531_W14	0.0002	0.7612	0.2386
A22	2526_W1	P02	2532_W0	0	0.7614	0.2386
C13	2513_W14	P22	2526_W0	0	0.7614	0.2386
A19	2547_W1	P02	2532_W0	0	0.7616	0.2384
P05	2552_W0	P07	2507_W0	0	0.7618	0.2382
P01	2505_W0	P15	2540_W0	0.0006	0.7612	0.2382
A14	2511_W1	A22	2526_W1	0	0.7619	0.2381
A01	2532_W1	A03	2525_W1	0.0004	0.7616	0.238
A10	2503_W1	C17	2512_W14	0.0002	0.7618	0.238
C09	2539_W14	P01	2505_W0	0	0.762	0.238
A09	2520_W1	P22	2526_W0	0	0.7621	0.2379
C05	2553_W14	C16	2503_W14	0	0.7622	0.2378
A02	2505_W1	P15	2540_W0	0.0002	0.762	0.2378
C01	2505_W14	P19	2531_W0	0	0.7623	0.2377
A14	2511_W1	C20	2544_W14	0	0.7624	0.2376
A06	2507_W1	C22	2531_W14	0	0.7624	0.2376
A02	2505_W1	P04	2519_W0	0	0.7624	0.2376
P02	2532_W0	P22	2526_W0	0.0002	0.7621	0.2376
P17	2547_W0	P21	2512_W0	0	0.7625	0.2375
A10	2503_W1	A16	2540_W1	0.0004	0.7622	0.2374
A14	2511_W1	C04	2525_W14	0	0.7626	0.2374
A02	2505_W1	P22	2526_W0	0.0002	0.7624	0.2374
C15	2522_W14	P05	2552_W0	0.0002	0.7625	0.2373
A11	2522_W1	P05	2552_W0	0	0.7628	0.2372
C07	2507_W14	P15	2540_W0	0.0002	0.7628	0.237
A01	2532_W1	P15	2540_W0	0.0002	0.7629	0.2369
C21	2526_W14	P14	2503_W0	0	0.7632	0.2368
A07	2552_W1	A12	2513_W1	0	0.7635	0.2365
A11	2522_W1	A17	2531_W1	0	0.7635	0.2365
C02	2532_W14	C21	2526_W14	0	0.7635	0.2365
C15	2522_W14	C22	2531_W14	0	0.7635	0.2365
C05	2553_W14	C13	2513_W14	0.0002	0.7634	0.2364
C04	2525_W14	P14	2503_W0	0.0002	0.7633	0.2364
C13	2513_W14	P05	2552_W0	0.0002	0.7638	0.236
C02	2532_W14	P18	2544_W0	0.0006	0.7633	0.236
A03	2525_W1	C02	2532_W14	0.0004	0.7637	0.2359
C04	2525_W14	P10	2520_W0	0	0.7641	0.2359
P08	2553_W0	P16	2513_W0	0.0002	0.7641	0.2357
A12	2513_W1	C12	2540_W14	0.0002	0.7642	0.2356
A17	2531_W1	C15	2522_W14	0	0.7644	0.2356
C16	2503_W14	P08	2553_W0	0	0.7645	0.2355
C03	2552_W14	P12	2522_W0	0.0002	0.7643	0.2355
A14	2511_W1	C22	2531_W14	0	0.7646	0.2354
A06	2507_W1	A07	2552_W1	0	0.7647	0.2353
C13	2513_W14	P08	2553_W0	0	0.7647	0.2353
P02	2532_W0	P17	2547_W0	0	0.7647	0.2353
A03	2525_W1	A12	2513_W1	0	0.7648	0.2352
A03	2525_W1	A14	2511_W1	0	0.7648	0.2352
C22	2531_W14	P02	2532_W0	0.0005	0.7644	0.2352
C01	2505_W14	P08	2553_W0	0	0.7649	0.2351
C14	2511_W14	C20	2544_W14	0	0.7652	0.2348
A03	2525_W1	P10	2520_W0	0	0.7653	0.2347
A21	2512_W1	C18	2547_W14	0	0.7654	0.2346
A07	2552_W1	P07	2507_W0	0	0.7655	0.2345
C11	2520_W14	P22	2526_W0	0.0004	0.7651	0.2345
C12	2540_W14	C13	2513_W14	0	0.7657	0.2343
C07	2507_W14	C20	2544_W14	0.0002	0.7655	0.2343
A09	2520_W1	P06	2525_W0	0.0002	0.7655	0.2343
C17	2512_W14	P14	2503_W0	0	0.7657	0.2343
C14	2511_W14	P15	2540_W0	0	0.7657	0.2343
C22	2531_W14	P16	2513_W0	0	0.7657	0.2343
A16	2540_W1	P16	2513_W0	0.0002	0.7655	0.2342
C14	2511_W14	P22	2526_W0	0.0002	0.7656	0.2342
C13	2513_W14	C21	2526_W14	0	0.7659	0.2341
A14	2511_W1	P08	2553_W0	0	0.766	0.234
C12	2540_W14	P01	2505_W0	0	0.7661	0.2339
C01	2505_W14	C05	2553_W14	0	0.7662	0.2338
A08	2519_W1	P01	2505_W0	0	0.7662	0.2338
C05	2553_W14	P02	2532_W0	0	0.7662	0.2338
A03	2525_W1	A10	2503_W1	0.0006	0.7657	0.2337
A22	2526_W1	C13	2513_W14	0	0.7663	0.2337
A10	2503_W1	P05	2552_W0	0	0.7663	0.2337
A17	2531_W1	C11	2520_W14	0.0002	0.7662	0.2336
A07	2552_W1	C14	2511_W14	0	0.7664	0.2336
P02	2532_W0	P08	2553_W0	0	0.7664	0.2336
A12	2513_W1	P06	2525_W0	0	0.7665	0.2335
C14	2511_W14	P06	2525_W0	0.0002	0.7664	0.2334
A22	2526_W1	P01	2505_W0	0	0.7667	0.2333
C18	2547_W14	P02	2532_W0	0	0.7667	0.2333
C04	2525_W14	P16	2513_W0	0.0005	0.7663	0.2333
P06	2525_W0	P14	2503_W0	0	0.7668	0.2332
A15	2539_W1	C01	2505_W14	0	0.7669	0.2331
A09	2520_W1	C04	2525_W14	0	0.7669	0.2331
A02	2505_W1	A22	2526_W1	0	0.767	0.233
P01	2505_W0	P22	2526_W0	0.0002	0.7668	0.233
A01	2532_W1	C20	2544_W14	0	0.7671	0.2329
P06	2525_W0	P16	2513_W0	0	0.7671	0.2329
A07	2552_W1	C13	2513_W14	0	0.7672	0.2328
A07	2552_W1	C15	2522_W14	0.0003	0.7669	0.2328
C04	2525_W14	C11	2520_W14	0.0002	0.7671	0.2327
A01	2532_W1	C21	2526_W14	0.0002	0.7672	0.2326
C02	2532_W14	C20	2544_W14	0	0.7675	0.2325
C03	2552_W14	P16	2513_W0	0.0002	0.7673	0.2325
P02	2532_W0	P06	2525_W0	0	0.7676	0.2324
A19	2547_W1	P12	2522_W0	0.0002	0.7675	0.2323
A05	2553_W1	A14	2511_W1	0	0.7678	0.2322
A09	2520_W1	C22	2531_W14	0	0.7678	0.2322
A03	2525_W1	P16	2513_W0	0	0.7678	0.2322
A01	2532_W1	A18	2544_W1	0.0002	0.7676	0.2321
A12	2513_W1	C03	2552_W14	0	0.7679	0.2321
C11	2520_W14	C22	2531_W14	0.0002	0.7679	0.232
C11	2520_W14	P19	2531_W0	0.0004	0.7676	0.232
A19	2547_W1	C17	2512_W14	0	0.7681	0.2319
C21	2526_W14	P02	2532_W0	0.0002	0.7679	0.2319
A09	2520_W1	P11	2539_W0	0	0.7681	0.2319
C17	2512_W14	C18	2547_W14	0	0.7684	0.2316
C14	2511_W14	P05	2552_W0	0	0.7684	0.2316
C01	2505_W14	P11	2539_W0	0	0.7684	0.2316
A11	2522_W1	P06	2525_W0	0	0.7686	0.2314
A09	2520_W1	A17	2531_W1	0	0.7688	0.2312
A12	2513_W1	C21	2526_W14	0	0.7688	0.2312
C04	2525_W14	C14	2511_W14	0.0002	0.7687	0.2311
A10	2503_W1	P06	2525_W0	0.0002	0.7687	0.2311
A11	2522_W1	P19	2531_W0	0.0002	0.7689	0.2309
A22	2526_W1	P16	2513_W0	0	0.7692	0.2308
P02	2532_W0	P18	2544_W0	0	0.7692	0.2308
A12	2513_W1	C05	2553_W14	0.0002	0.7692	0.2306
A18	2544_W1	P02	2532_W0	0	0.7694	0.2306
C22	2531_W14	P10	2520_W0	0	0.7694	0.2306
P06	2525_W0	P10	2520_W0	0	0.7694	0.2306
C05	2553_W14	P01	2505_W0	0.0002	0.7693	0.2305
C05	2553_W14	P16	2513_W0	0.0002	0.7693	0.2305
P07	2507_W0	P15	2540_W0	0	0.7696	0.2304
A11	2522_W1	C04	2525_W14	0	0.7698	0.2302
C04	2525_W14	C13	2513_W14	0	0.7698	0.2302
A05	2553_W1	C14	2511_W14	0	0.7699	0.2301
A18	2544_W1	C02	2532_W14	0.0004	0.7697	0.2299
A05	2553_W1	P21	2512_W0	0	0.7701	0.2299
C17	2512_W14	P17	2547_W0	0	0.7702	0.2298
A11	2522_W1	A18	2544_W1	0.0003	0.7702	0.2296
A03	2525_W1	P02	2532_W0	0.0004	0.77	0.2296
A22	2526_W1	P10	2520_W0	0	0.7704	0.2296
A12	2513_W1	A16	2540_W1	0.0004	0.7701	0.2295
A18	2544_W1	C14	2511_W14	0	0.7705	0.2295
P01	2505_W0	P04	2519_W0	0.0002	0.7703	0.2295
A06	2507_W1	P05	2552_W0	0	0.7705	0.2295
P07	2507_W0	P17	2547_W0	0	0.7705	0.2295
A14	2511_W1	A16	2540_W1	0	0.7707	0.2293
A14	2511_W1	P17	2547_W0	0	0.7707	0.2293
A10	2503_W1	C04	2525_W14	0.0004	0.7704	0.2292
C02	2532_W14	C12	2540_W14	0	0.7708	0.2292
C07	2507_W14	P18	2544_W0	0.0002	0.7706	0.2292
A03	2525_W1	P14	2503_W0	0.0004	0.7705	0.2291
A08	2519_W1	C01	2505_W14	0	0.771	0.229
C07	2507_W14	C18	2547_W14	0.0006	0.7704	0.229
A10	2503_W1	C03	2552_W14	0.0002	0.771	0.2288
A03	2525_W1	C13	2513_W14	0	0.7712	0.2288
A09	2520_W1	A22	2526_W1	0	0.7713	0.2287
P10	2520_W0	P15	2540_W0	0.0002	0.7711	0.2287
C14	2511_W14	P08	2553_W0	0	0.7714	0.2286
A09	2520_W1	P15	2540_W0	0.0002	0.7712	0.2286
A02	2505_W1	C12	2540_W14	0	0.7715	0.2285
C12	2540_W14	P16	2513_W0	0.0006	0.7709	0.2285
C03	2552_W14	P07	2507_W0	0	0.7716	0.2284
P05	2552_W0	P14	2503_W0	0	0.7716	0.2284
C18	2547_W14	P21	2512_W0	0	0.7716	0.2284
P05	2552_W0	P12	2522_W0	0.0002	0.7715	0.2283
A18	2544_W1	C15	2522_W14	0	0.7718	0.2282
A03	2525_W1	C14	2511_W14	0.0002	0.7717	0.2281
P10	2520_W0	P11	2539_W0	0	0.7719	0.2281
C14	2511_W14	P17	2547_W0	0.0002	0.7717	0.2281
C15	2522_W14	P19	2531_W0	0.0002	0.7717	0.2281
C07	2507_W14	C12	2540_W14	0.0002	0.7718	0.228
A09	2520_W1	C21	2526_W14	0.0002	0.7719	0.2279
A07	2552_W1	P12	2522_W0	0.0002	0.7719	0.2279
A16	2540_W1	C16	2503_W14	0	0.7722	0.2278
C11	2520_W14	P06	2525_W0	0.0002	0.772	0.2278
C15	2522_W14	P18	2544_W0	0.0007	0.7715	0.2278
A13	2502_W1	P06	2525_W0	0.0002	0.7724	0.2274
A02	2505_W1	P18	2544_W0	0	0.7728	0.2272
A05	2553_W1	A11	2522_W1	0	0.7729	0.2271
C05	2553_W14	C14	2511_W14	0	0.7729	0.2271
C20	2544_W14	P10	2520_W0	0	0.7729	0.2271
A19	2547_W1	P16	2513_W0	0	0.773	0.227
C14	2511_W14	P18	2544_W0	0.0002	0.7729	0.2269
A11	2522_W1	P18	2544_W0	0.0002	0.773	0.2268
A07	2552_W1	A10	2503_W1	0.0003	0.7731	0.2267
C04	2525_W14	C16	2503_W14	0	0.7733	0.2267
A15	2539_W1	P10	2520_W0	0	0.7733	0.2267
A09	2520_W1	A18	2544_W1	0	0.7734	0.2266
A03	2525_W1	C11	2520_W14	0.0002	0.7733	0.2266
C03	2552_W14	C13	2513_W14	0	0.7734	0.2266
C01	2505_W14	P04	2519_W0	0.0002	0.7731	0.2266
C13	2513_W14	P17	2547_W0	0.0002	0.7732	0.2266
P12	2522_W0	P17	2547_W0	0.0002	0.7732	0.2266
A13	2502_W1	P11	2539_W0	0	0.7735	0.2265
C13	2513_W14	C20	2544_W14	0	0.7736	0.2264
A14	2511_W1	C21	2526_W14	0	0.7736	0.2264
A13	2502_W1	P15	2540_W0	0	0.7736	0.2264
A12	2513_W1	P18	2544_W0	0	0.7737	0.2263
A22	2526_W1	C16	2503_W14	0	0.7739	0.2261
A12	2513_W1	C04	2525_W14	0.0002	0.774	0.2258
A14	2511_W1	C05	2553_W14	0	0.7742	0.2258
C13	2513_W14	P06	2525_W0	0.0002	0.774	0.2258
C03	2552_W14	C15	2522_W14	0.0002	0.7741	0.2257
C18	2547_W14	P12	2522_W0	0	0.7745	0.2255
A19	2547_W1	P07	2507_W0	0	0.7748	0.2252
A05	2553_W1	C15	2522_W14	0	0.7749	0.2251
A14	2511_W1	P11	2539_W0	0	0.775	0.225
A13	2502_W1	C04	2525_W14	0.0002	0.7749	0.2249
A07	2552_W1	C07	2507_W14	0	0.7751	0.2249
C03	2552_W14	C14	2511_W14	0	0.7751	0.2249
A13	2502_W1	P19	2531_W0	0.0002	0.7749	0.2249
C21	2526_W14	P10	2520_W0	0.0002	0.775	0.2248
A06	2507_W1	A19	2547_W1	0	0.7753	0.2247
A07	2552_W1	P14	2503_W0	0	0.7754	0.2246
P16	2513_W0	P17	2547_W0	0	0.7754	0.2246
A22	2526_W1	C14	2511_W14	0.0002	0.7753	0.2245
A13	2502_W1	A17	2531_W1	0	0.7756	0.2244
C13	2513_W14	C18	2547_W14	0	0.7756	0.2244
C15	2522_W14	P06	2525_W0	0	0.7756	0.2244
C04	2525_W14	C15	2522_W14	0	0.7758	0.2242
C12	2540_W14	C16	2503_W14	0	0.7758	0.2242
A09	2520_W1	P05	2552_W0	0	0.7758	0.2242
A16	2540_W1	C13	2513_W14	0	0.7759	0.2241
A05	2553_W1	A21	2512_W1	0	0.776	0.224
A06	2507_W1	P18	2544_W0	0	0.7763	0.2237
C16	2503_W14	P22	2526_W0	0	0.7763	0.2237
A09	2520_W1	C20	2544_W14	0	0.7764	0.2236
A18	2544_W1	A21	2512_W1	0	0.7766	0.2234
A01	2532_W1	C12	2540_W14	0	0.7766	0.2234
A14	2511_W1	C12	2540_W14	0	0.7767	0.2233
A03	2525_W1	A13	2502_W1	0.0006	0.7763	0.2232
A14	2511_W1	A15	2539_W1	0	0.7768	0.2232
C21	2526_W14	P01	2505_W0	0	0.7768	0.2232
A18	2544_W1	P10	2520_W0	0	0.7768	0.2232
A11	2522_W1	C20	2544_W14	0	0.7769	0.2231
C20	2544_W14	P12	2522_W0	0	0.7769	0.2231
A12	2513_W1	P17	2547_W0	0.0002	0.7767	0.2231
P05	2552_W0	P10	2520_W0	0	0.777	0.223
P02	2532_W0	P15	2540_W0	0.0002	0.7767	0.223
A18	2544_W1	P21	2512_W0	0	0.7771	0.2229
P18	2544_W0	P21	2512_W0	0.0002	0.777	0.2228
A06	2507_W1	P15	2540_W0	0.0002	0.7772	0.2226
C20	2544_W14	P21	2512_W0	0	0.7774	0.2226
A12	2513_W1	C20	2544_W14	0	0.7775	0.2225
A18	2544_W1	C07	2507_W14	0.0002	0.7774	0.2224
C04	2525_W14	C10	2502_W14	0	0.7776	0.2224
A03	2525_W1	C15	2522_W14	0.0004	0.7773	0.2223
C07	2507_W14	P17	2547_W0	0.0002	0.7775	0.2223
A13	2502_W1	A19	2547_W1	0.0002	0.7777	0.2221
C14	2511_W14	C21	2526_W14	0.0002	0.7777	0.2221
C01	2505_W14	C09	2539_W14	0	0.7782	0.2218
C11	2520_W14	C21	2526_W14	0.0004	0.778	0.2216
A13	2502_W1	P05	2552_W0	0.0002	0.7782	0.2216
A12	2513_W1	A19	2547_W1	0.0002	0.7783	0.2215
C10	2502_W14	C18	2547_W14	0	0.7785	0.2215
A11	2522_W1	C22	2531_W14	0	0.7785	0.2215
A21	2512_W1	P18	2544_W0	0.0002	0.7783	0.2215
A03	2525_W1	C07	2507_W14	0.0002	0.7785	0.2214
A18	2544_W1	P07	2507_W0	0	0.7786	0.2214
P10	2520_W0	P18	2544_W0	0	0.7786	0.2214
P06	2525_W0	P13	2502_W0	0.0002	0.7785	0.2213
A18	2544_W1	P16	2513_W0	0.0002	0.7784	0.2213
A07	2552_W1	C16	2503_W14	0	0.7788	0.2212
A02	2505_W1	C20	2544_W14	0	0.7788	0.2212
A10	2503_W1	P17	2547_W0	0.0002	0.7785	0.2212
C07	2507_W14	P22	2526_W0	0.0005	0.7783	0.2212
A22	2526_W1	C11	2520_W14	0.0002	0.7789	0.2209
A19	2547_W1	C13	2513_W14	0	0.7791	0.2209
P07	2507_W0	P18	2544_W0	0	0.7792	0.2208
C03	2552_W14	P14	2503_W0	0	0.7794	0.2206
A09	2520_W1	P18	2544_W0	0	0.7794	0.2206
A17	2531_W1	P12	2522_W0	0.0002	0.7793	0.2205
P16	2513_W0	P18	2544_W0	0.0002	0.7793	0.2205
C21	2526_W14	P16	2513_W0	0	0.7796	0.2204
P13	2502_W0	P19	2531_W0	0.0002	0.7793	0.2204
A05	2553_W1	P10	2520_W0	0	0.7797	0.2203
C01	2505_W14	P22	2526_W0	0	0.7797	0.2203
C09	2539_W14	C14	2511_W14	0.0002	0.7797	0.2201
A02	2505_W1	C21	2526_W14	0	0.7799	0.2201
C10	2502_W14	C22	2531_W14	0	0.7799	0.2201
P13	2502_W0	P15	2540_W0	0.0002	0.7797	0.22
A01	2532_W1	A16	2540_W1	0.0002	0.7799	0.2199
A19	2547_W1	C07	2507_W14	0.0002	0.7799	0.2199
C14	2511_W14	C18	2547_W14	0.0002	0.7799	0.2199
A16	2540_W1	C14	2511_W14	0	0.7802	0.2198
A12	2513_W1	A18	2544_W1	0	0.7803	0.2197
A10	2503_W1	P04	2519_W0	0	0.7805	0.2195
A02	2505_W1	C08	2519_W14	0	0.7807	0.2193
A14	2511_W1	C18	2547_W14	0	0.7807	0.2193
C22	2531_W14	P12	2522_W0	0	0.7807	0.2193
C18	2547_W14	P16	2513_W0	0	0.7807	0.2193
A17	2531_W1	P13	2502_W0	0.0002	0.7806	0.2192
C04	2525_W14	P13	2502_W0	0.0002	0.7805	0.2192
C01	2505_W14	P15	2540_W0	0.0005	0.7803	0.2192
A22	2526_W1	C01	2505_W14	0	0.7809	0.2191
A06	2507_W1	C03	2552_W14	0	0.781	0.219
A18	2544_W1	C11	2520_W14	0	0.781	0.219
C18	2547_W14	P07	2507_W0	0.0002	0.7809	0.2189
A13	2502_W1	P17	2547_W0	0	0.7811	0.2189
A14	2511_W1	A19	2547_W1	0	0.7813	0.2187
P12	2522_W0	P19	2531_W0	0.0004	0.7809	0.2187
A19	2547_W1	C14	2511_W14	0.0002	0.7813	0.2185
C13	2513_W14	P18	2544_W0	0	0.7815	0.2185
A09	2520_W1	A15	2539_W1	0.0002	0.7814	0.2184
A15	2539_W1	A21	2512_W1	0	0.7816	0.2184
A16	2540_W1	C02	2532_W14	0.0004	0.7812	0.2184
A09	2520_W1	C12	2540_W14	0	0.7816	0.2184
C16	2503_W14	P06	2525_W0	0	0.7816	0.2184
C20	2544_W14	P07	2507_W0	0	0.7816	0.2184
C20	2544_W14	P16	2513_W0	0	0.7816	0.2184
A03	2525_W1	A11	2522_W1	0.0004	0.7813	0.2183
A14	2511_W1	C09	2539_W14	0	0.7819	0.2181
C11	2520_W14	C20	2544_W14	0	0.782	0.218
A02	2505_W1	A16	2540_W1	0	0.7821	0.2179
A13	2502_W1	C18	2547_W14	0	0.7822	0.2178
C16	2503_W14	P05	2552_W0	0	0.7823	0.2177
C09	2539_W14	P10	2520_W0	0	0.7823	0.2177
A16	2540_W1	C07	2507_W14	0.0002	0.7822	0.2176
A06	2507_W1	A18	2544_W1	0	0.7827	0.2173
A05	2553_W1	A13	2502_W1	0	0.7829	0.2171
C20	2544_W14	P02	2532_W0	0	0.7829	0.2171
C11	2520_W14	P11	2539_W0	0	0.7829	0.2171
P06	2525_W0	P07	2507_W0	0	0.783	0.217
C09	2539_W14	C11	2520_W14	0.0002	0.7829	0.2169
A06	2507_W1	P17	2547_W0	0	0.7831	0.2169
C11	2520_W14	P15	2540_W0	0.0002	0.783	0.2168
A15	2539_W1	P21	2512_W0	0	0.7832	0.2168
C11	2520_W14	C12	2540_W14	0	0.7833	0.2167
A09	2520_W1	C03	2552_W14	0	0.7835	0.2165
A18	2544_W1	C13	2513_W14	0	0.7835	0.2165
C04	2525_W14	P07	2507_W0	0.0002	0.7833	0.2165
C10	2502_W14	P06	2525_W0	0	0.7836	0.2164
C10	2502_W14	P11	2539_W0	0	0.7837	0.2163
A13	2502_W1	C22	2531_W14	0	0.7838	0.2162
C14	2511_W14	P11	2539_W0	0	0.7838	0.2162
A12	2513_W1	P11	2539_W0	0	0.7839	0.2161
A08	2519_W1	A13	2502_W1	0	0.784	0.216
A16	2540_W1	P02	2532_W0	0	0.784	0.216
C07	2507_W14	C09	2539_W14	0.0002	0.7839	0.2159
C07	2507_W14	P11	2539_W0	0.0002	0.7841	0.2158
A18	2544_W1	P12	2522_W0	0.0002	0.784	0.2158
A13	2502_W1	P18	2544_W0	0.0002	0.7839	0.2158
A06	2507_W1	C20	2544_W14	0	0.7843	0.2157
A11	2522_W1	C03	2552_W14	0	0.7844	0.2156
C10	2502_W14	C20	2544_W14	0	0.7844	0.2156
C18	2547_W14	P14	2503_W0	0	0.7846	0.2154
A16	2540_W1	C01	2505_W14	0	0.7848	0.2152
A16	2540_W1	P01	2505_W0	0	0.7848	0.2152
P13	2502_W0	P17	2547_W0	0	0.7849	0.2151
A12	2513_W1	A15	2539_W1	0	0.785	0.215
P06	2525_W0	P12	2522_W0	0.0002	0.7848	0.215
A13	2502_W1	C20	2544_W14	0.0004	0.7848	0.2148
A13	2502_W1	P08	2553_W0	0	0.7853	0.2147
C12	2540_W14	P10	2520_W0	0	0.7853	0.2147
P11	2539_W0	P13	2502_W0	0.0002	0.785	0.2147
P12	2522_W0	P18	2544_W0	0.0002	0.7851	0.2147
A07	2552_W1	A13	2502_W1	0	0.7854	0.2146
A12	2513_W1	C18	2547_W14	0.0002	0.7852	0.2146
C04	2525_W14	C07	2507_W14	0.0004	0.7851	0.2145
C07	2507_W14	P06	2525_W0	0.0002	0.7853	0.2145
P05	2552_W0	P13	2502_W0	0	0.7855	0.2145
A15	2539_W1	P16	2513_W0	0	0.7855	0.2145
A09	2520_W1	A16	2540_W1	0.0002	0.7854	0.2144
A09	2520_W1	C09	2539_W14	0	0.7856	0.2144
C11	2520_W14	P05	2552_W0	0.0002	0.7854	0.2144
A01	2532_W1	A15	2539_W1	0	0.7857	0.2143
A02	2505_W1	A18	2544_W1	0	0.7857	0.2143
A15	2539_W1	C15	2522_W14	0.0002	0.7855	0.2143
A08	2519_W1	A10	2503_W1	0	0.7858	0.2142
A19	2547_W1	P14	2503_W0	0	0.7858	0.2142
A15	2539_W1	C02	2532_W14	0	0.7859	0.2141
C09	2539_W14	C13	2513_W14	0	0.7859	0.2141
A10	2503_W1	C18	2547_W14	0.0002	0.7858	0.214
C02	2532_W14	P11	2539_W0	0.0002	0.7859	0.214
C15	2522_W14	P22	2526_W0	0.0004	0.7856	0.214
A10	2503_W1	A19	2547_W1	0.0002	0.7859	0.2139
A21	2512_W1	C20	2544_W14	0	0.7861	0.2139
A03	2525_W1	P13	2502_W0	0.0006	0.7855	0.2139
C10	2502_W14	P15	2540_W0	0.0002	0.7859	0.2139
C11	2520_W14	P18	2544_W0	0.0002	0.786	0.2138
A08	2519_W1	A14	2511_W1	0	0.7865	0.2135
A13	2502_W1	A16	2540_W1	0.0002	0.7864	0.2134
A03	2525_W1	C10	2502_W14	0.0004	0.7862	0.2134
P08	2553_W0	P10	2520_W0	0	0.7866	0.2134
C15	2522_W14	C21	2526_W14	0	0.7867	0.2133
C10	2502_W14	P19	2531_W0	0.0002	0.7865	0.2133
P01	2505_W0	P18	2544_W0	0	0.7868	0.2132
C05	2553_W14	C11	2520_W14	0.0002	0.7867	0.2131
C16	2503_W14	C21	2526_W14	0	0.7869	0.2131
A06	2507_W1	C18	2547_W14	0	0.787	0.213
A07	2552_W1	P13	2502_W0	0	0.787	0.213
A16	2540_W1	P07	2507_W0	0	0.7871	0.2129
A03	2525_W1	P07	2507_W0	0	0.7872	0.2128
A16	2540_W1	P10	2520_W0	0	0.7872	0.2128
C03	2552_W14	P10	2520_W0	0	0.7872	0.2128
C15	2522_W14	P15	2540_W0	0.0002	0.787	0.2127
P14	2503_W0	P17	2547_W0	0	0.7873	0.2127
A03	2525_W1	P12	2522_W0	0.0003	0.7871	0.2126
A19	2547_W1	P13	2502_W0	0.0002	0.7872	0.2125
P04	2519_W0	P14	2503_W0	0	0.7875	0.2125
A21	2512_W1	P05	2552_W0	0	0.7877	0.2123
C07	2507_W14	C21	2526_W14	0.0002	0.7876	0.2122
C08	2519_W14	P01	2505_W0	0	0.7878	0.2122
C15	2522_W14	P11	2539_W0	0.0002	0.7876	0.2122
A07	2552_W1	A21	2512_W1	0	0.7879	0.2121
C15	2522_W14	P08	2553_W0	0	0.7879	0.2121
A05	2553_W1	A09	2520_W1	0	0.788	0.212
A01	2532_W1	P11	2539_W0	0	0.788	0.212
A03	2525_W1	C16	2503_W14	0.0005	0.7877	0.2119
A13	2502_W1	A18	2544_W1	0.0002	0.788	0.2118
A05	2553_W1	C17	2512_W14	0	0.7882	0.2118
C13	2513_W14	P11	2539_W0	0	0.7882	0.2118
P12	2522_W0	P22	2526_W0	0.0005	0.7877	0.2118
A15	2539_W1	C14	2511_W14	0.0002	0.788	0.2117
C05	2553_W14	C15	2522_W14	0	0.7883	0.2117
A13	2502_W1	P04	2519_W0	0.0002	0.7881	0.2117
P08	2553_W0	P21	2512_W0	0	0.7883	0.2117
C12	2540_W14	C14	2511_W14	0	0.7887	0.2113
A11	2522_W1	P15	2540_W0	0.0005	0.7884	0.2111
C22	2531_W14	P13	2502_W0	0	0.789	0.211
A12	2513_W1	C09	2539_W14	0	0.7891	0.2109
A19	2547_W1	C10	2502_W14	0	0.7891	0.2109
A15	2539_W1	C11	2520_W14	0.0007	0.7885	0.2109
C10	2502_W14	P05	2552_W0	0	0.7893	0.2107
P07	2507_W0	P22	2526_W0	0	0.7893	0.2107
A08	2519_W1	P14	2503_W0	0	0.7895	0.2105
A08	2519_W1	A12	2513_W1	0.0002	0.7894	0.2104
A15	2539_W1	C07	2507_W14	0.0004	0.7893	0.2103
C12	2540_W14	P02	2532_W0	0	0.7898	0.2102
A21	2512_W1	P08	2553_W0	0	0.7898	0.2102
A22	2526_W1	P12	2522_W0	0.0002	0.7896	0.2102
A22	2526_W1	C07	2507_W14	0.0002	0.7897	0.2101
P05	2552_W0	P21	2512_W0	0	0.79	0.21
C17	2512_W14	C20	2544_W14	0	0.7901	0.2099
C20	2544_W14	P01	2505_W0	0	0.7906	0.2094
C18	2547_W14	P13	2502_W0	0.0002	0.7905	0.2093
C01	2505_W14	C20	2544_W14	0	0.7908	0.2092
A10	2503_W1	A15	2539_W1	0.0002	0.7907	0.2091
A06	2507_W1	C04	2525_W14	0.0002	0.7908	0.209
A17	2531_W1	C10	2502_W14	0	0.7911	0.2089
A15	2539_W1	P07	2507_W0	0.0002	0.7909	0.2089
A05	2553_W1	C11	2520_W14	0	0.7913	0.2087
C05	2553_W14	P10	2520_W0	0	0.7913	0.2087
A14	2511_W1	P04	2519_W0	0.0002	0.7912	0.2086
A06	2507_W1	A16	2540_W1	0	0.7915	0.2085
C01	2505_W14	P18	2544_W0	0.0002	0.7913	0.2085
A17	2531_W1	A21	2512_W1	0	0.7916	0.2084
A15	2539_W1	C13	2513_W14	0	0.7916	0.2084
A18	2544_W1	C17	2512_W14	0	0.7917	0.2083
A18	2544_W1	P01	2505_W0	0	0.7917	0.2083
P11	2539_W0	P16	2513_W0	0.0002	0.7915	0.2083
A07	2552_W1	P21	2512_W0	0.0003	0.7914	0.2083
C21	2526_W14	P12	2522_W0	0	0.7918	0.2082
A18	2544_W1	C01	2505_W14	0	0.7919	0.2081
A18	2544_W1	P13	2502_W0	0	0.7919	0.2081
C10	2502_W14	C12	2540_W14	0	0.792	0.208
A09	2520_W1	P08	2553_W0	0	0.792	0.208
A10	2503_W1	C09	2539_W14	0.0002	0.7921	0.2078
C09	2539_W14	C15	2522_W14	0.0002	0.792	0.2078
C04	2525_W14	P12	2522_W0	0.0002	0.792	0.2078
P11	2539_W0	P12	2522_W0	0.0004	0.7919	0.2078
C17	2512_W14	P18	2544_W0	0	0.7922	0.2078
P08	2553_W0	P12	2522_W0	0.0002	0.7922	0.2076
A11	2522_W1	P08	2553_W0	0	0.7925	0.2075
A05	2553_W1	P13	2502_W0	0.0005	0.7921	0.2075
A13	2502_W1	P22	2526_W0	0.0002	0.7923	0.2075
A07	2552_W1	C10	2502_W14	0	0.7926	0.2074
A13	2502_W1	C12	2540_W14	0.0002	0.7925	0.2073
A17	2531_W1	P21	2512_W0	0	0.7927	0.2073
A11	2522_W1	P22	2526_W0	0	0.7928	0.2072
C17	2512_W14	P05	2552_W0	0	0.793	0.207
P04	2519_W0	P16	2513_W0	0.0004	0.7926	0.207
C01	2505_W14	C12	2540_W14	0	0.7932	0.2068
A12	2513_W1	P04	2519_W0	0.0002	0.7931	0.2067
A18	2544_W1	C10	2502_W14	0	0.7934	0.2066
A11	2522_W1	P11	2539_W0	0.0002	0.7932	0.2066
C10	2502_W14	P17	2547_W0	0.0002	0.7932	0.2065
C09	2539_W14	P21	2512_W0	0	0.7935	0.2065
A15	2539_W1	P14	2503_W0	0.0002	0.7934	0.2064
A08	2519_W1	C10	2502_W14	0	0.7937	0.2063
C16	2503_W14	C18	2547_W14	0	0.7938	0.2062
P08	2553_W0	P13	2502_W0	0.0002	0.7936	0.2062
C01	2505_W14	C21	2526_W14	0	0.7939	0.2061
A21	2512_W1	P19	2531_W0	0.0002	0.7937	0.2061
A22	2526_W1	C15	2522_W14	0.0002	0.7938	0.206
A03	2525_W1	A06	2507_W1	0	0.7947	0.2053
A08	2519_W1	A09	2520_W1	0	0.7947	0.2053
A08	2519_W1	C02	2532_W14	0	0.7947	0.2053
A05	2553_W1	C10	2502_W14	0	0.7947	0.2053
A22	2526_W1	P07	2507_W0	0	0.7947	0.2053
C10	2502_W14	P08	2553_W0	0	0.7947	0.2053
C05	2553_W14	P21	2512_W0	0	0.7947	0.2053
A19	2547_W1	C16	2503_W14	0	0.7948	0.2052
A01	2532_W1	A08	2519_W1	0	0.7949	0.2051
A07	2552_W1	A09	2520_W1	0	0.7949	0.2051
A11	2522_W1	A15	2539_W1	0	0.795	0.205
A08	2519_W1	P16	2513_W0	0.0002	0.7949	0.2049
A13	2502_W1	C03	2552_W14	0.0002	0.7951	0.2048
A16	2540_W1	C11	2520_W14	0.0004	0.7948	0.2048
P13	2502_W0	P18	2544_W0	0.0002	0.795	0.2048
C12	2540_W14	P07	2507_W0	0	0.7953	0.2047
A07	2552_W1	P10	2520_W0	0	0.7953	0.2047
C05	2553_W14	C07	2507_W14	0.0002	0.7952	0.2046
A06	2507_W1	P06	2525_W0	0	0.7954	0.2046
A16	2540_W1	P13	2502_W0	0	0.7954	0.2046
A06	2507_W1	A15	2539_W1	0	0.7955	0.2045
C10	2502_W14	P04	2519_W0	0	0.7956	0.2044
A11	2522_W1	C05	2553_W14	0	0.7957	0.2043
A15	2539_W1	C17	2512_W14	0	0.7957	0.2043
A13	2502_W1	A22	2526_W1	0	0.7959	0.2041
A21	2512_W1	C05	2553_W14	0	0.7959	0.2041
C12	2540_W14	C15	2522_W14	0.0002	0.7957	0.2041
C17	2512_W14	P08	2553_W0	0	0.7959	0.2041
P12	2522_W0	P15	2540_W0	0.0004	0.7956	0.204
A13	2502_W1	C05	2553_W14	0	0.7961	0.2039
A08	2519_W1	P13	2502_W0	0.0002	0.7959	0.2039
C20	2544_W14	P13	2502_W0	0	0.7961	0.2039
C05	2553_W14	C10	2502_W14	0.0002	0.796	0.2038
A06	2507_W1	P22	2526_W0	0	0.7963	0.2037
C10	2502_W14	P18	2544_W0	0	0.7965	0.2035
P04	2519_W0	P13	2502_W0	0.0002	0.7964	0.2034
P19	2531_W0	P21	2512_W0	0.0002	0.7963	0.2034
A16	2540_W1	C10	2502_W14	0	0.7967	0.2033
A07	2552_W1	C17	2512_W14	0	0.7968	0.2032
C03	2552_W14	C11	2520_W14	0	0.7971	0.2029
C02	2532_W14	C09	2539_W14	0.0002	0.7971	0.2027
A06	2507_W1	A22	2526_W1	0	0.7974	0.2026
A09	2520_W1	C05	2553_W14	0	0.7977	0.2023
A05	2553_W1	P12	2522_W0	0.0002	0.7976	0.2022
A08	2519_W1	P10	2520_W0	0	0.7979	0.2021
C09	2539_W14	P16	2513_W0	0.0002	0.7977	0.2021
C13	2513_W14	P04	2519_W0	0	0.798	0.202
C15	2522_W14	P04	2519_W0	0	0.798	0.202
C21	2526_W14	P07	2507_W0	0	0.7982	0.2018
A11	2522_W1	P04	2519_W0	0.0002	0.7981	0.2017
C09	2539_W14	P14	2503_W0	0	0.7983	0.2017
A11	2522_W1	A16	2540_W1	0	0.7984	0.2016
P15	2540_W0	P21	2512_W0	0	0.7985	0.2015
A13	2502_W1	A15	2539_W1	0	0.7986	0.2014
A08	2519_W1	C13	2513_W14	0	0.7986	0.2014
A01	2532_W1	P04	2519_W0	0.0002	0.7984	0.2014
C07	2507_W14	P08	2553_W0	0.0002	0.7984	0.2014
A06	2507_W1	P11	2539_W0	0	0.7987	0.2013
C11	2520_W14	P08	2553_W0	0	0.7988	0.2012
P21	2512_W0	P22	2526_W0	0.0002	0.7988	0.201
A15	2539_W1	P12	2522_W0	0.0002	0.7989	0.2009
A21	2512_W1	C09	2539_W14	0	0.7992	0.2008
A06	2507_W1	C12	2540_W14	0	0.7992	0.2008
A21	2512_W1	P22	2526_W0	0	0.7992	0.2008
P07	2507_W0	P11	2539_W0	0	0.7993	0.2007
A08	2519_W1	C14	2511_W14	0	0.7994	0.2006
A11	2522_W1	A22	2526_W1	0	0.7995	0.2005
C14	2511_W14	P04	2519_W0	0.0004	0.7991	0.2005
C03	2552_W14	C16	2503_W14	0	0.7996	0.2004
A21	2512_W1	P11	2539_W0	0	0.7996	0.2004
C05	2553_W14	C17	2512_W14	0.0002	0.7995	0.2003
C10	2502_W14	P22	2526_W0	0.0004	0.7993	0.2003
A08	2519_W1	C11	2520_W14	0	0.7998	0.2002
A15	2539_W1	P02	2532_W0	0.0002	0.7997	0.2
A05	2553_W1	C07	2507_W14	0	0.8001	0.1999
C09	2539_W14	C17	2512_W14	0	0.8003	0.1997
C16	2503_W14	P17	2547_W0	0	0.8006	0.1994
C09	2539_W14	P07	2507_W0	0	0.8009	0.1991
C02	2532_W14	P04	2519_W0	0.0002	0.8008	0.199
A01	2532_W1	C09	2539_W14	0.0002	0.8009	0.1989
A16	2540_W1	C15	2522_W14	0	0.8011	0.1989
C03	2552_W14	C10	2502_W14	0	0.8013	0.1987
P04	2519_W0	P10	2520_W0	0.0002	0.8011	0.1987
P06	2525_W0	P21	2512_W0	0.0002	0.8014	0.1984
A08	2519_W1	A11	2522_W1	0	0.8018	0.1982
P02	2532_W0	P11	2539_W0	0	0.802	0.198
P11	2539_W0	P21	2512_W0	0	0.802	0.198
A22	2526_W1	P21	2512_W0	0.0002	0.8019	0.1979
P13	2502_W0	P22	2526_W0	0.0004	0.8018	0.1978
A09	2520_W1	P04	2519_W0	0.0002	0.8021	0.1977
C16	2503_W14	P04	2519_W0	0	0.8023	0.1977
A13	2502_W1	C09	2539_W14	0	0.8025	0.1975
C07	2507_W14	P04	2519_W0	0.0002	0.8025	0.1973
C12	2540_W14	P12	2522_W0	0.0002	0.8026	0.1972
C03	2552_W14	P21	2512_W0	0.0002	0.8026	0.1972
A08	2519_W1	C16	2503_W14	0	0.8032	0.1968
A05	2553_W1	P07	2507_W0	0.0002	0.803	0.1968
A08	2519_W1	C07	2507_W14	0	0.8034	0.1966
C09	2539_W14	C10	2502_W14	0	0.8035	0.1965
C05	2553_W14	P13	2502_W0	0.0006	0.8029	0.1965
A22	2526_W1	C10	2502_W14	0	0.8037	0.1963
A17	2531_W1	C17	2512_W14	0	0.8038	0.1962
A21	2512_W1	C22	2531_W14	0	0.8038	0.1962
A21	2512_W1	A22	2526_W1	0.0002	0.8044	0.1954
A11	2522_W1	C21	2526_W14	0	0.8047	0.1953
P04	2519_W0	P21	2512_W0	0.0002	0.8046	0.1952
P04	2519_W0	P07	2507_W0	0	0.8051	0.1949
A08	2519_W1	P07	2507_W0	0	0.8053	0.1947
P04	2519_W0	P12	2522_W0	0.0002	0.8051	0.1947
C01	2505_W14	C08	2519_W14	0	0.8055	0.1945
A07	2552_W1	C11	2520_W14	0	0.8055	0.1945
A11	2522_W1	C09	2539_W14	0.0002	0.8054	0.1944
A08	2519_W1	A21	2512_W1	0	0.8057	0.1943
C22	2531_W14	P21	2512_W0	0	0.8061	0.1939
A21	2512_W1	P04	2519_W0	0.0002	0.806	0.1937
A08	2519_W1	P21	2512_W0	0	0.8065	0.1935
A21	2512_W1	P06	2525_W0	0.0002	0.8064	0.1934
C17	2512_W14	P22	2526_W0	0	0.8069	0.1931
P07	2507_W0	P08	2553_W0	0	0.807	0.193
A21	2512_W1	P15	2540_W0	0.0002	0.8068	0.1929
A06	2507_W1	C21	2526_W14	0	0.8073	0.1927
C03	2552_W14	P13	2502_W0	0	0.8073	0.1927
A21	2512_W1	C03	2552_W14	0.0002	0.8073	0.1925
A15	2539_W1	C10	2502_W14	0.0002	0.8072	0.1925
C05	2553_W14	P12	2522_W0	0.0002	0.8073	0.1925
A22	2526_W1	P13	2502_W0	0.0004	0.8076	0.192
A15	2539_W1	C16	2503_W14	0.0002	0.8085	0.1912
A16	2540_W1	P12	2522_W0	0.0002	0.8087	0.1911
C12	2540_W14	P13	2502_W0	0	0.809	0.191
P02	2532_W0	P04	2519_W0	0.0002	0.8089	0.1909
A15	2539_W1	P13	2502_W0	0.0002	0.8089	0.1909
C04	2525_W14	P21	2512_W0	0	0.8091	0.1909
A08	2519_W1	C15	2522_W14	0.0002	0.8091	0.1907
A08	2519_W1	P02	2532_W0	0	0.8094	0.1906
A08	2519_W1	P12	2522_W0	0	0.8095	0.1905
A21	2512_W1	C04	2525_W14	0.0005	0.8091	0.1904
C09	2539_W14	P12	2522_W0	0.0002	0.81	0.1898
C07	2507_W14	C08	2519_W14	0	0.8103	0.1897
A06	2507_W1	C09	2539_W14	0	0.8103	0.1897
C17	2512_W14	P19	2531_W0	0.0002	0.8103	0.1894
C11	2520_W14	P04	2519_W0	0.0004	0.8103	0.1893
C10	2502_W14	C21	2526_W14	0	0.8109	0.1891
A10	2503_W1	C08	2519_W14	0	0.8111	0.1889
C17	2512_W14	C22	2531_W14	0	0.8112	0.1888
C21	2526_W14	P21	2512_W0	0	0.8116	0.1884
C17	2512_W14	P11	2539_W0	0	0.8117	0.1883
A21	2512_W1	C21	2526_W14	0	0.812	0.188
A05	2553_W1	A06	2507_W1	0	0.8122	0.1878
A13	2502_W1	C21	2526_W14	0	0.8123	0.1877
A03	2525_W1	P21	2512_W0	0.0004	0.813	0.1866
A11	2522_W1	C12	2540_W14	0	0.8136	0.1864
A22	2526_W1	C17	2512_W14	0	0.8139	0.1861
C09	2539_W14	C16	2503_W14	0	0.8143	0.1857
C03	2552_W14	C17	2512_W14	0	0.8158	0.1842
A16	2540_W1	P21	2512_W0	0	0.8162	0.1838
A06	2507_W1	A08	2519_W1	0	0.8166	0.1834
C04	2525_W14	C17	2512_W14	0	0.8167	0.1833
C17	2512_W14	P04	2519_W0	0.0002	0.8171	0.1827
A03	2525_W1	A21	2512_W1	0	0.8174	0.1826
C17	2512_W14	P15	2540_W0	0	0.8174	0.1826
C17	2512_W14	P06	2525_W0	0.0002	0.8172	0.1825
C09	2539_W14	P02	2532_W0	0	0.8177	0.1823
C17	2512_W14	C21	2526_W14	0	0.8178	0.1822
A06	2507_W1	P04	2519_W0	0	0.8181	0.1819
C21	2526_W14	P13	2502_W0	0.0002	0.8183	0.1815
A16	2540_W1	A21	2512_W1	0	0.8196	0.1804
A08	2519_W1	C17	2512_W14	0	0.8196	0.1804
C05	2553_W14	P07	2507_W0	0	0.8205	0.1795
A14	2511_W1	C08	2519_W14	0	0.821	0.179
C08	2519_W14	P14	2503_W0	0.0002	0.8215	0.1783
C08	2519_W14	C13	2513_W14	0	0.8221	0.1779
C08	2519_W14	P12	2522_W0	0	0.8224	0.1776
C09	2539_W14	P13	2502_W0	0	0.8231	0.1769
A09	2520_W1	C08	2519_W14	0	0.8232	0.1768
A13	2502_W1	C08	2519_W14	0.0002	0.8241	0.1757
A16	2540_W1	C17	2512_W14	0	0.825	0.175
C08	2519_W14	C14	2511_W14	0.0002	0.8254	0.1744
C02	2532_W14	C08	2519_W14	0	0.8258	0.1742
A12	2513_W1	C08	2519_W14	0.0002	0.8261	0.1737
A06	2507_W1	P08	2553_W0	0	0.8269	0.1731
A03	2525_W1	C17	2512_W14	0.0005	0.8271	0.1724
C12	2540_W14	P21	2512_W0	0.0002	0.8278	0.1719
C08	2519_W14	C11	2520_W14	0.0002	0.8282	0.1717
C08	2519_W14	C10	2502_W14	0	0.8296	0.1704
C08	2519_W14	P10	2520_W0	0	0.8299	0.1701
C12	2540_W14	C17	2512_W14	0	0.8301	0.1699
A21	2512_W1	C12	2540_W14	0	0.8318	0.1682
C08	2519_W14	C15	2522_W14	0	0.832	0.168
A06	2507_W1	C05	2553_W14	0.0002	0.832	0.1678
C08	2519_W14	P16	2513_W0	0	0.8322	0.1678
C08	2519_W14	C16	2503_W14	0	0.8357	0.1643
A01	2532_W1	C08	2519_W14	0	0.8384	0.1616
C08	2519_W14	P13	2502_W0	0	0.8407	0.1593
A11	2522_W1	C08	2519_W14	0	0.8479	0.1521
C08	2519_W14	P07	2507_W0	0	0.849	0.151
C08	2519_W14	P21	2512_W0	0	0.8526	0.1474
A21	2512_W1	C08	2519_W14	0	0.8552	0.1448
C08	2519_W14	C17	2512_W14	0	0.8577	0.1423
C08	2519_W14	P02	2532_W0	0	0.8582	0.1418
A06	2507_W1	C08	2519_W14	0	0.8595	0.1405

## Sheet: Table S3
EntrezID	gene_name	gene_symbol	logFC	logCPM	F	PValue	FDR
107132475	uncharacterized LOC107132475	LOC107132475	2.14069	1.84672	273.466	2.31648e-23	2.97853e-19
616200	glyceraldehyde-3-phosphate dehydrogenase-like	LOC616200	-1.07674	3.17436	226.572	1.81543e-21	1.16714e-17
789800	ATP binding cassette subfamily B member 10	ABCB10	0.435085	5.5806	208.629	1.17093e-20	5.0186e-17
100336727	thrombospondin type 1 domain containing 7B	THSD7B	2.63228	-0.357342	161.826	2.95989e-18	9.51458e-15
785567	patatin like phospholipase domain containing 4	PNPLA4	1.25459	2.29931	133.492	1.55893e-16	4.00896e-13
781644	latexin	LXN	-1.06037	3.93383	123.451	7.51825e-16	1.61116e-12
404192	agouti signaling protein	ASIP	3.21751	3.36924	118.939	2.08618e-15	3.83201e-12
107131803	serpin B3-like	LOC107131803	-2.20985	-0.09478	114.173	3.32824e-15	5.34931e-12
618722	MHC class II antigen DS beta	DSB	0.977118	3.51247	104.095	1.89427e-14	2.70629e-11
104972445	T-cell receptor beta chain V region 86T1-like	LOC104972445	1.45931	1.72875	102.396	2.56734e-14	3.30108e-11
281170	frizzled related protein	FRZB	1.62937	0.447576	100.892	3.36982e-14	3.93901e-11
281154	fibrillin 1	FBN1	3.27498	4.17477	100.968	4.42819e-14	4.74481e-11
505096	amyloid beta precursor protein binding family B member 1	APBB1	1.27168	1.87256	95.1141	9.81921e-14	9.71195e-11
509649	uncharacterized LOC509649	MGC139164	0.546983	6.88516	94.5391	1.09467e-13	1.00538e-10
537067	calcium homeostasis modulator family member 2	CALHM2	0.534075	3.34229	92.7476	1.54002e-13	1.2376e-10
107133304	uncharacterized LOC107133304	LOC107133304	-1.23115	0.290619	92.8894	1.49874e-13	1.2376e-10
535347	FYN binding protein 1	FYB1	0.350909	8.30076	91.1028	2.11462e-13	1.5994e-10
112446351	-	-	1.62222	-0.317846	89.214	3.05703e-13	2.18374e-10
540363	transmembrane protein 132B	TMEM132B	0.902721	2.23402	82.5558	1.16642e-12	7.8936e-10
100848940	uncharacterized LOC100848940	LOC100848940	0.793211	7.0988	82.5053	1.29046e-12	8.29635e-10
100337039	sperm flagellar 2	SPEF2	1.39906	0.847574	80.8295	1.66825e-12	9.89923e-10
112448739	-	-	1.36087	0.361007	80.7568	1.69376e-12	9.89923e-10
407098	CD4 molecule	CD4	0.42525	8.04676	77.5536	3.33212e-12	1.8628e-09
536682	transmembrane protein 179	TMEM179	0.760269	2.99774	76.1236	4.53129e-12	2.42764e-09
112443175	-	-	-1.33269	5.02611	76.2588	5.34412e-12	2.74859e-09
112446760	-	-	1.58795	-0.433697	70.7803	1.47369e-11	7.1893e-09
514209	asparagine synthetase (glutamine-hydrolyzing)	ASNS	0.727251	4.94074	70.616	1.56557e-11	7.1893e-09
505349	T-cell receptor beta chain V region C5-like	LOC505349	0.587771	2.57781	70.5153	1.56448e-11	7.1893e-09
515375	N-acylethanolamine acid amidase	NAAA	-0.556709	5.70784	69.9147	1.79241e-11	7.94719e-09
534933	secernin 1	SCRN1	-0.747142	2.95816	69.5362	1.95348e-11	8.37263e-09
528784	serine protease 33	PRSS33	0.611382	1.65168	68.6313	2.40224e-11	9.96385e-09
538954	protein kinase AMP-activated catalytic subunit alpha 2	PRKAA2	1.32687	-0.228921	66.3514	4.07253e-11	1.61736e-08
537938	calcineurin-like phosphoesterase domain containing 1	CPPED1	0.419848	3.62446	66.2698	4.15096e-11	1.61736e-08
527412	tetratricopeptide repeat domain 21B	TTC21B	0.476451	5.41952	65.6052	4.85112e-11	1.83458e-08
504789	BEN domain containing 6	BEND6	0.641888	2.6113	62.8709	9.29749e-11	3.41563e-08
516333	sidekick cell adhesion molecule 1	SDK1	0.765582	1.92311	62.6703	9.75791e-11	3.4852e-08
786439	tau tubulin kinase 1	TTBK1	2.19996	-0.177755	62.2787	1.08755e-10	3.77939e-08
786594	Ig lambda chain V-III region LOI-like	LOC786594	1.47777	1.30888	61.2898	1.37527e-10	4.65347e-08
107131849	uncharacterized LOC107131849	LOC107131849	0.980563	1.14347	60.7585	1.55319e-10	5.12076e-08
540684	centrosomal protein 68	CEP68	0.46323	4.82432	60.4765	1.6645e-10	5.35052e-08
534731	EPH receptor B1	EPHB1	-1.36508	-0.417407	60.0643	1.84231e-10	5.77765e-08
539530	tubulin tyrosine ligase like 1	TTLL1	-0.988655	4.80331	60.2445	1.96123e-10	6.00417e-08
104972612	uncharacterized LOC104972612	LOC104972612	2.81978	0.799719	60.1727	2.0148e-10	6.02471e-08
508720	class II major histocompatibility complex transactivator	CIITA	0.563187	6.96423	59.5216	2.13565e-10	6.24095e-08
539514	solute carrier family 16 member 9	SLC16A9	1.00141	1.3202	58.703	2.58263e-10	7.219e-08
512817	Rho GTPase activating protein 1	ARHGAP1	0.450635	7.1197	58.7385	2.55984e-10	7.219e-08
104973058	uncharacterized LOC104973058	LOC104973058	0.525037	4.13661	58.2494	2.89294e-10	7.91435e-08
541266	solute carrier family 22 member 5	SLC22A5	0.325519	3.25477	57.955	3.11482e-10	8.34383e-08
404180	mesoderm specific transcript	MEST	0.929008	1.73197	57.6832	3.33532e-10	8.75214e-08
524761	CD300e molecule	CD300E	-1.47146	0.955359	56.2627	4.78155e-10	1.22962e-07
100299267	pyruvate dehyrogenase phosphatase catalytic subunit 2	PDP2	-0.440541	4.65604	55.5013	5.81096e-10	1.46505e-07
100296565	T-cell receptor alpha chain V region CTL-F3	LOC100296565	1.00288	0.345221	55.0565	6.51631e-10	1.58734e-07
112449070	-	-	0.843605	0.992108	54.9683	6.6664e-10	1.58734e-07
511999	sedoheptulokinase	SHPK	0.452531	3.0933	54.9706	6.66241e-10	1.58734e-07
615718	FK506 binding protein 14	FKBP14	-0.997769	2.39275	54.8764	6.82656e-10	1.59593e-07
540527	exostosin like glycosyltransferase 2	EXTL2	0.793998	2.64164	54.1563	8.22825e-10	1.88927e-07
512867	GTPase, IMAP family member 1-like	LOC512867	0.443312	5.90811	53.67	9.34081e-10	2.10709e-07
514044	dehydrogenase/reductase 7	DHRS7	-0.812481	4.07185	53.7665	9.50584e-10	2.10735e-07
100848906	uncharacterized LOC100848906	LOC100848906	0.533964	4.07161	52.8671	1.15314e-09	2.51307e-07
497022	CD2 molecule	CD2	0.368086	5.78888	52.6237	1.2296e-09	2.63503e-07
786672	TNF alpha induced protein 2	TNFAIP2	-1.16822	3.36061	52.4856	1.39465e-09	2.93973e-07
506830	metallophosphoesterase 1	MPPE1	0.230571	5.17859	51.1466	1.82095e-09	3.77642e-07
785045	phosphoglucomutase 5	PGM5	0.42212	3.14109	50.7714	2.01378e-09	4.11002e-07
539308	smoothened, frizzled class receptor	SMO	1.29704	-0.43051	50.0722	2.43155e-09	4.80998e-07
540357	carbohydrate sulfotransferase 7	CHST7	-0.581557	2.33213	50.1197	2.40048e-09	4.80998e-07
538144	transmembrane p24 trafficking protein 1	TMED1	-0.422823	2.76343	49.9593	2.50698e-09	4.88406e-07
614845	armadillo-like helical domain containing 1	ARMH1	0.866034	-0.208122	49.5683	2.7876e-09	5.3497e-07
282241	polypeptide N-acetylgalactosaminyltransferase 1	GALNT1	-0.237086	7.2225	49.4317	2.89315e-09	5.4706e-07
101904714	uncharacterized LOC101904714	LOC101904714	-0.749476	3.02112	49.2518	3.03843e-09	5.66205e-07
785769	spermatogenesis associated 13	SPATA13	0.316645	7.33926	48.9183	3.32826e-09	6.11355e-07
524417	solute carrier family 41 member 2	SLC41A2	0.336544	4.13288	48.4282	3.80707e-09	6.89456e-07
506348	diacylglycerol kinase alpha	DGKA	0.270314	6.33596	47.8129	4.51114e-09	8.05615e-07
527089	layilin	LAYN	0.672287	1.56479	47.5892	4.79934e-09	8.45342e-07
768084	zinc finger and SCAN domain containing 12	ZSCAN12	0.93024	0.67982	47.2779	5.23269e-09	8.97092e-07
767929	G protein-coupled receptor 171	GPR171	0.409616	5.2155	47.2944	5.20878e-09	8.97092e-07
112447417	-	-	0.654095	2.21684	47.2293	5.30397e-09	8.97347e-07
536255	patatin like phospholipase domain containing 7	PNPLA7	-0.695172	2.64561	47.0826	5.5251e-09	9.22619e-07
101904520	uncharacterized LOC101904520	LOC101904520	0.478093	4.32824	46.7592	6.04686e-09	9.86724e-07
510872	nuclear cap binding protein subunit 2	NCBP2	-0.321314	6.75614	46.75	6.06247e-09	9.86724e-07
574085	death associated protein like 1	DAPL1	0.667966	4.72657	46.7142	6.31792e-09	1.00291e-06
786529	solute carrier family 25 member 53	SLC25A53	0.278268	3.66217	46.6146	6.29658e-09	1.00291e-06
535399	lymphoid enhancer binding factor 1	LEF1	0.399706	8.18913	46.3947	6.69682e-09	1.03157e-06
541291	N-acyl phosphatidylethanolamine phospholipase D	NAPEPLD	0.349213	5.52604	46.4145	6.65975e-09	1.03157e-06
534915	activating signal cointegrator 1 complex subunit 1	ASCC1	-0.201634	5.54942	46.3722	6.73913e-09	1.03157e-06
508890	LCK proto-oncogene, Src family tyrosine kinase	LCK	0.360148	7.4798	46.3109	6.85617e-09	1.03714e-06
513824	transmembrane protein 128	TMEM128	-0.31839	5.44339	46.1698	7.13351e-09	1.06654e-06
515401	LIM zinc finger domain containing 2	LIMS2	1.17757	0.779329	46.0025	7.47739e-09	1.10511e-06
281625	annexin A4	ANXA4	-0.783594	5.87165	46.0258	8.04158e-09	1.17499e-06
505013	GTPase, IMAP family member 5	GIMAP5	0.254521	7.24351	45.3827	8.90855e-09	1.28704e-06
511649	lectin, mannose binding 1	LMAN1	-0.279687	6.02944	45.2151	9.34253e-09	1.33474e-06
518728	MAGE family member F1	MAGEF1	0.465032	3.79595	45.0295	9.84847e-09	1.38047e-06
100125303	growth hormone regulated TBC protein 1	GRTP1	0.442185	2.38085	45.0192	9.87738e-09	1.38047e-06
527903	V-set and transmembrane domain containing 2 like	VSTM2L	0.533255	3.66069	44.785	1.05589e-08	1.45985e-06
539820	tripartite motif containing 34	TRIM34	0.847258	5.84771	44.765	1.16659e-08	1.59575e-06
528635	Scm like with four mbt domains 2	SFMBT2	0.477324	5.64021	44.243	1.23368e-08	1.66976e-06
789410	X-ray repair cross complementing 2	XRCC2	0.657392	1.31374	43.7526	1.41966e-08	1.90146e-06
510988	GTPase, IMAP family member 7	GIMAP7	0.319612	8.78075	43.5068	1.52404e-08	2.02022e-06
513972	mediator complex subunit 28	MED28	-0.46042	5.20214	43.3623	1.58911e-08	2.08498e-06
100125763	neuronal regeneration related protein	NREP	0.445658	5.59756	42.9759	1.77756e-08	2.30867e-06
515680	nuclear transcription factor, X-box binding 1	NFX1	0.197121	5.31665	42.6625	1.94735e-08	2.50391e-06
504548	ubiquitin D	LOC504548	0.862086	6.26393	42.8393	2.03268e-08	2.58774e-06
505225	adducin 3	ADD3	0.20794	9.0642	42.4009	2.10192e-08	2.64966e-06
515914	sestrin 3	SESN3	0.281793	8.66542	42.3172	2.15405e-08	2.68009e-06
509856	ring finger protein 31	RNF31	-0.419424	4.5296	42.2955	2.16775e-08	2.68009e-06
533107	fatty acid desaturase 1	FADS1	-0.59248	4.02842	42.2149	2.22648e-08	2.72648e-06
512950	FYVE, RhoGEF and PH domain containing 3	FGD3	0.210337	6.34445	42.0238	2.34749e-08	2.84755e-06
782690	transcription factor 7	TCF7	0.375621	8.66734	41.6618	2.61124e-08	3.13788e-06
784939	germinal center associated signaling and motility	GCSAM	0.845188	3.01673	41.6902	2.64411e-08	3.14795e-06
510311	oxysterol binding protein 2	OSBP2	0.619244	2.94471	41.5708	2.6822e-08	3.16402e-06
615119	cap binding complex dependent translation initiation factor	CTIF	-0.581584	4.57839	41.5325	2.73886e-08	3.20148e-06
508724	fumarylacetoacetate hydrolase	FAH	-0.723212	0.228807	41.2727	2.92914e-08	3.39305e-06
513579	phosphatidylinositol binding clathrin assembly protein	PICALM	-0.280127	8.67622	41.2412	2.95659e-08	3.39427e-06
112448775	-	-	0.900019	2.49773	40.9727	3.22739e-08	3.64015e-06
768330	diazepam binding inhibitor, acyl-CoA binding protein	DBI	-0.28186	6.41714	40.9682	3.20586e-08	3.64015e-06
100336282	T-cell receptor alpha chain C region-like	LOC100336282	0.30867	8.16303	40.6036	3.57309e-08	3.99502e-06
533664	adaptor related protein complex 1 associated regulatory protein	AP1AR	-0.317162	5.36081	40.5301	3.65234e-08	4.04843e-06
507606	IQ motif containing C	IQCC	0.479019	1.50804	40.4603	3.72917e-08	4.09826e-06
493724	purine nucleoside phosphorylase	PNP	-0.433402	7.4498	40.4283	3.76805e-08	4.10589e-06
505369	mitogen-activated protein kinase kinase kinase 13	MAP3K13	0.433764	3.34976	40.3746	3.82585e-08	4.13384e-06
540554	thymocyte selection associated	THEMIS	0.400417	5.51499	40.2923	3.92117e-08	4.17376e-06
286809	glutathione peroxidase 4	GPX4	-0.30623	4.6475	40.2867	3.92771e-08	4.17376e-06
100125267	lipase A, lysosomal acid type	LIPA	-0.879168	7.21235	40.5494	3.9637e-08	4.17748e-06
108771180	apolipoprotein B mRNA editing enzyme, catalytic polypeptide-like 3F	APOBEC3Z3	0.491501	4.57783	40.1903	4.04262e-08	4.22602e-06
767934	distal membrane arm assembly complex 1	DMAC1	0.457449	2.4497	39.6011	4.82535e-08	5.00357e-06
535951	integrin subunit alpha 1	ITGA1	-0.472744	4.8545	39.3764	5.16375e-08	5.31164e-06
505078	apolipoprotein L, 3	APOL3	0.385084	7.33326	39.332	5.23349e-08	5.34066e-06
614519	MORN repeat containing 4	MORN4	0.57847	2.08868	39.3018	5.28147e-08	5.34717e-06
516280	RIC3 acetylcholine receptor chaperone	RIC3	2.3039	0.485632	39.3167	5.58952e-08	5.61082e-06
507667	epithelial membrane protein 2	EMP2	-1.34957	0.322768	39.0912	5.62915e-08	5.61082e-06
511624	coenzyme Q6, monooxygenase	COQ6	0.357645	3.01108	38.8356	6.08316e-08	5.97079e-06
533635	multiple C2 domains, transmembrane 1	MCTP1	-0.57343	2.28289	38.86	6.03818e-08	5.97079e-06
101905778	uncharacterized LOC101905778	LOC101905778	0.553675	4.69	38.7535	6.29156e-08	6.12855e-06
528379	lin-7 homolog A, crumbs cell polarity complex component	LIN7A	0.702402	1.53417	38.4904	6.75717e-08	6.49158e-06
540129	ribosomal protein S23	RPS23	0.410743	10.1515	38.4671	6.80552e-08	6.49158e-06
514213	STN1, CST complex subunit	STN1	0.291885	5.13792	38.4622	6.81571e-08	6.49158e-06
616948	tripartite motif-containing protein 5-like	LOC616948	0.997893	4.10306	38.6017	7.06746e-08	6.65834e-06
282049	N-myristoyltransferase 2	NMT2	-0.523575	1.62445	38.3309	7.09436e-08	6.65834e-06
539436	ITPRIP like 1	ITPRIPL1	-0.414077	6.0352	38.3	7.16183e-08	6.67296e-06
768210	RELT like 1	RELL1	-0.483666	4.23181	38.2345	7.30674e-08	6.759e-06
407217	epidermal growth factor receptor	EGFR	0.734064	0.372122	37.9905	7.87368e-08	7.12956e-06
528655	pyruvate dehydrogenase kinase 1	PDK1	0.414964	7.11637	38.0255	7.79542e-08	7.12956e-06
512514	CD27 molecule	CD27	0.342779	6.60103	38.0048	7.83918e-08	7.12956e-06
540218	zinc finger and BTB domain containing 6	ZBTB6	0.238204	3.91124	37.9409	7.99443e-08	7.18828e-06
537257	ubiquitin specific peptidase 32	USP32	-0.254359	5.68517	37.5559	8.99941e-08	8.03572e-06
530910	FERM domain containing 6	FRMD6	0.405931	4.86942	37.5207	9.09771e-08	8.06748e-06
513014	zinc finger protein 391	ZNF391	0.889656	-0.280475	37.251	9.88794e-08	8.67265e-06
511427	KRI1 homolog	KRI1	-0.245884	4.25539	37.2421	9.91507e-08	8.67265e-06
506758	carbohydrate sulfotransferase 3	CHST3	-0.366055	3.52147	37.0443	1.05414e-07	9.15817e-06
615182	histidyl-tRNA synthetase 2, mitochondrial	HARS2	0.373771	3.15121	36.9494	1.08564e-07	9.33244e-06
525329	nuclear receptor coactivator 4	NCOA4	-0.398486	7.50678	36.9403	1.08871e-07	9.33244e-06
538843	kirre like nephrin family adhesion molecule 2	KIRREL2	1.73323	-0.0205889	36.9707	1.09773e-07	9.34744e-06
104968472	solute carrier family 25 member 23	SLC25A23	0.397842	3.16384	36.8121	1.13293e-07	9.58368e-06
404070	metallothionein 2A	MT2A	-0.74687	1.69038	36.3363	1.31403e-07	1.1043e-05
535311	homer scaffold protein 1	HOMER1	0.402034	3.96577	36.3015	1.32842e-07	1.10914e-05
104973468	uncharacterized LOC104973468	LOC104973468	-2.18281	-0.477007	36.2297	1.39691e-07	1.1588e-05
282641	ATPase plasma membrane Ca2+ transporting 1	ATP2B1	-0.27419	7.18338	36.089	1.41976e-07	1.17021e-05
281360	dehydrogenase/reductase (SDR family) member 4	DHRS4	0.634065	4.03935	35.8349	1.56878e-07	1.2848e-05
531552	acyl-CoA synthetase short chain family member 3	ACSS3	0.408101	6.71152	35.6491	1.63133e-07	1.32757e-05
507834	estrogen related receptor alpha	ESRRA	-0.221322	4.52896	35.5876	1.66211e-07	1.34411e-05
613474	nucleic acid binding protein 1	NABP1	0.269224	4.67607	35.4887	1.71477e-07	1.37345e-05
521822	fatty acid desaturase 2	FADS2	-1.16898	0.819985	35.4795	1.71976e-07	1.37345e-05
507839	protein arginine methyltransferase 2	PRMT2	0.359137	4.68493	35.4372	1.74288e-07	1.37484e-05
506218	sorting nexin 9	SNX9	-0.299266	5.13862	35.4457	1.73819e-07	1.37484e-05
514085	E2F transcription factor 6	E2F6	0.252543	4.15758	35.1554	1.90531e-07	1.49381e-05
101908235	Ig delta chain C region-like	LOC101908235	0.659078	3.77876	35.1756	1.93298e-07	1.49502e-05
506944	SFT2 domain containing 2	SFT2D2	0.443533	2.40804	35.0957	1.94173e-07	1.49502e-05
112441665	-	-	-4.13517	-1.15044	35.318	1.92095e-07	1.49502e-05
101904363	chromosome 28 C10orf105 homolog	C28H10orf105	0.565439	1.0293	35.0248	1.98587e-07	1.5199e-05
107132821	uncharacterized LOC107132821	LOC107132821	1.26072	-0.134007	34.9595	2.02747e-07	1.52451e-05
541232	NADH:ubiquinone oxidoreductase complex assembly factor 1	NDUFAF1	0.26787	3.82205	34.9771	2.01614e-07	1.52451e-05
287017	ATPase H+ transporting V1 subunit E1	ATP6V1E1	-0.210305	6.77325	34.9745	2.01782e-07	1.52451e-05
100139916	interleukin 32-like	LOC100139916	1.85287	7.85494	35.1078	2.0907e-07	1.56292e-05
515532	ectonucleoside triphosphate diphosphohydrolase 8	ENTPD8	0.763543	1.12407	34.7835	2.14413e-07	1.5936e-05
516952	SATB homeobox 1	SATB1	0.339349	7.60067	34.7185	2.18895e-07	1.61756e-05
101907039	T-cell receptor alpha chain V region PY14-like	LOC101907039	0.671024	1.42463	34.688	2.21031e-07	1.62401e-05
513762	glutaredoxin 2	GLRX2	-0.232449	4.64923	34.5728	2.29293e-07	1.67514e-05
531767	B and T lymphocyte associated	BTLA	0.672284	5.54629	34.4668	2.49781e-07	1.81159e-05
505375	amino-terminal enhancer of split	AES	0.228625	8.37549	34.2923	2.50787e-07	1.81159e-05
521086	poly(A) binding protein, cytoplasmic 1-like 2A	PABPC1L2A	0.363225	3.76379	34.2565	2.53683e-07	1.82227e-05
619179	apolipoprotein L2	LOC619179	-1.6875	-0.566894	34.2371	2.55427e-07	1.8246e-05
513281	carboxypeptidase M	CPM	-0.736907	3.6177	34.3122	2.57055e-07	1.82608e-05
100336991	tRNA methyltransferase 2 homolog B	TRMT2B	-0.704357	2.52562	34.1211	2.6493e-07	1.87169e-05
281437	glutaminyl-peptide cyclotransferase	QPCT	0.568062	2.84384	33.9724	2.77876e-07	1.95242e-05
517002	acid phosphatase 5, tartrate resistant	ACP5	0.268482	6.26271	33.9381	2.80951e-07	1.9633e-05
107132829	T-cell receptor alpha chain V region RL-5-like	LOC107132829	0.43318	3.4379	33.901	2.84328e-07	1.97616e-05
790892	parvin gamma	PARVG	0.179469	6.44599	33.7076	3.02587e-07	2.09175e-05
104969028	uncharacterized LOC104969028	LOC104969028	0.689038	0.54025	33.5442	3.18959e-07	2.19314e-05
511619	axin 2	AXIN2	0.453695	3.72162	33.4012	3.34033e-07	2.25099e-05
535465	interferon, alpha-inducible protein 27-like 2	IFI27L2	0.421849	4.67256	33.3819	3.36125e-07	2.25099e-05
282469	SEC14 like lipid binding 2	SEC14L2	0.40282	0.833982	33.3876	3.35511e-07	2.25099e-05
504336	death domain associated protein	DAXX	0.315728	6.79447	33.4249	3.31484e-07	2.25099e-05
540997	contactin associated protein 1	CNTNAP1	-1.10352	2.65585	33.5277	3.35929e-07	2.25099e-05
504505	apolipoprotein B mRNA editing enzyme, catalytic polypeptide-like 3B	APOBEC3Z2	0.296329	3.30146	33.3436	3.40316e-07	2.26725e-05
534649	TBC1 domain family member 4	TBC1D4	0.290574	5.37511	33.3146	3.43526e-07	2.27683e-05
504721	coiled-coil domain containing 68	CCDC68	1.05324	0.743427	33.1629	3.60836e-07	2.36005e-05
506017	RNA binding motif protein 12B	RBM12B	0.189653	5.67187	33.1796	3.5888e-07	2.36005e-05
514889	interferon gamma receptor 2	IFNGR2	-0.390175	7.37321	33.1583	3.61588e-07	2.36005e-05
505265	tripartite motif containing 5	TRIM5	0.375546	6.14206	32.9694	3.84235e-07	2.4952e-05
525643	otopetrin 1	OTOP1	-1.17405	1.33668	32.8762	4.00115e-07	2.58527e-05
513852	peptidase M20 domain containing 1	PM20D1	0.444387	2.09022	32.8105	4.04608e-07	2.60123e-05
615552	microsomal glutathione S-transferase 2	MGST2	-0.284403	4.91116	32.6278	4.29441e-07	2.74714e-05
282120	voltage dependent anion channel 2	VDAC2	-0.187676	7.6457	32.5658	4.38221e-07	2.78943e-05
506525	REST corepressor 1	RCOR1	-0.214433	5.93915	32.548	4.40785e-07	2.79193e-05
512373	triokinase and FMN cyclase	TKFC	0.258984	4.38855	32.4287	4.58318e-07	2.88875e-05
540403	protein FAM170A-like	LOC540403	1.10445	-0.250231	32.3777	4.66028e-07	2.89478e-05
534491	GRB2-related adaptor protein	GRAP	0.288436	5.63679	32.4072	4.61545e-07	2.89478e-05
513177	prostaglandin reductase 1	PTGR1	-1.26189	5.29933	32.5983	4.65027e-07	2.89478e-05
617344	SH3 domain binding protein 2	SH3BP2	-0.494022	4.7255	32.3113	4.79021e-07	2.96118e-05
112445677	-	-	3.26149	-0.98793	32.4157	4.83686e-07	2.97571e-05
790312	purine nucleoside phosphorylase	LOC790312	2.48561	-0.224041	32.2881	5.01529e-07	3.06013e-05
107132793	uncharacterized LOC107132793	LOC107132793	0.285672	3.91415	32.1498	5.02168e-07	3.06013e-05
503555	Fc fragment of IgA receptor	FCAR	1.63211	0.663733	32.2094	5.07353e-07	3.06269e-05
525070	tudor domain containing 9	TDRD9	-0.940977	2.60681	32.1967	5.06893e-07	3.06269e-05
506914	centrosomal protein 41	CEP41	0.300263	3.25179	32.0797	5.13862e-07	3.0875e-05
506769	src kinase associated phosphoprotein 1	SKAP1	0.252849	7.38902	31.9947	5.28427e-07	3.16024e-05
617083	ubiquitin conjugating enzyme E2 F (putative)	UBE2F	-0.228691	4.54738	31.8772	5.49266e-07	3.25459e-05
528508	deltex E3 ubiquitin ligase 4	DTX4	-0.630004	4.05885	31.9598	5.47456e-07	3.25459e-05
510193	apolipoprotein L, 3-like	LOC510193	1.04401	2.52523	31.939	5.57999e-07	3.28281e-05
530031	GTPase, IMAP family member 7	GIMAP7	0.373085	7.37699	31.8093	5.61687e-07	3.28281e-05
281586	transporter 2, ATP binding cassette subfamily B member	TAP2	0.325255	6.25396	31.817	5.60254e-07	3.28281e-05
541171	family with sequence similarity 69 member A	FAM69A	0.247146	4.34786	31.7946	5.64405e-07	3.28377e-05
100301173	transmembrane protein 121B	TMEM121B	0.801857	-0.0559652	31.7641	5.70121e-07	3.30208e-05
516405	carboxymethylenebutenolidase homolog	CMBL	-0.899124	3.73599	31.8708	5.79506e-07	3.34139e-05
100138653	zinc finger protein 329	ZNF329	0.283159	3.58179	31.6424	5.93488e-07	3.40673e-05
508031	transmembrane protein 216	TMEM216	0.746922	1.21163	31.5788	6.06087e-07	3.41801e-05
513769	natural cytotoxicity triggering receptor 3	NCR3	0.335814	4.76007	31.5812	6.05599e-07	3.41801e-05
101905039	teashirt zinc finger homeobox 1	TSHZ1	0.281598	4.13069	31.5925	6.03348e-07	3.41801e-05
782821	FGFR1OP N-terminal like	FOPNL	0.249268	5.32714	31.594	6.03049e-07	3.41801e-05
506947	methyltransferase like 8	METTL8	0.320718	3.60633	31.4835	6.25489e-07	3.51203e-05
112443864	-	-	-0.806706	-0.22997	31.4369	6.35201e-07	3.55105e-05
107131738	uncharacterized LOC107131738	LOC107131738	1.01707	2.94561	31.5187	6.47672e-07	3.6051e-05
112448796	-	-	0.433882	3.33425	31.3085	6.62811e-07	3.67346e-05
533105	A-kinase anchoring protein 11	AKAP11	0.283944	6.52615	31.2404	6.77969e-07	3.72504e-05
505792	mevalonate kinase	MVK	-0.230505	4.74717	31.2499	6.75835e-07	3.72504e-05
534615	BCL2 interacting protein 3 like	BNIP3L	-0.312043	7.54729	31.2278	6.8081e-07	3.72504e-05
281971	phosphodiesterase 2A	PDE2A	0.472002	3.62776	31.1334	7.02485e-07	3.82735e-05
327696	succinate dehydrogenase complex subunit C	SDHC	-0.290383	5.96695	31.1156	7.06668e-07	3.8339e-05
101903668	uncharacterized LOC101903668	LOC101903668	0.532583	2.65476	31.0764	7.15929e-07	3.85164e-05
538422	tubulin tyrosine ligase like 5	TTLL5	-0.288451	4.65067	31.0845	7.13991e-07	3.85164e-05
617894	ras homolog family member F, filopodia associated	RHOF	0.196445	5.48399	31.0581	7.20309e-07	3.85905e-05
512470	DExH-box helicase 29	DHX29	-0.294867	5.49865	31.0134	7.31088e-07	3.88444e-05
512665	protein kinase AMP-activated non-catalytic subunit beta 2	PRKAB2	-0.350888	4.57226	31.0224	7.289e-07	3.88444e-05
112445543	-	-	0.862364	0.357103	30.9633	7.43387e-07	3.91741e-05
613800	ATPase plasma membrane Ca2+ transporting 2	ATP2B2	0.669129	2.78949	30.9678	7.42692e-07	3.91741e-05
540561	titin	TTN	1.03334	0.874849	30.89	7.61758e-07	3.99783e-05
112445667	-	-	-3.0053	2.98894	31.0216	7.7818e-07	4.06741e-05
614417	RNA binding protein, mRNA processing factor	RBPMS	-0.77538	2.10864	30.7929	7.86832e-07	4.09599e-05
515407	MOB kinase activator 1B	MOB1B	-0.30958	4.50073	30.6469	8.26169e-07	4.28342e-05
505847	cell division cycle 25B	CDC25B	0.241802	8.45717	30.6155	8.3487e-07	4.31115e-05
107131273	multidrug resistance-associated protein 4-like	LOC107131273	1.80344	0.155913	30.6848	8.40266e-07	4.32166e-05
618485	coiled-coil domain containing 106	CCDC106	0.344283	2.70099	30.5753	8.46181e-07	4.33474e-05
507290	delta 4-desaturase, sphingolipid 1	DEGS1	-0.291237	5.99331	30.5444	8.54992e-07	4.36249e-05
539055	tetraspanin 14	TSPAN14	-0.194763	6.06399	30.5179	8.62595e-07	4.38389e-05
100336382	TNFAIP3 interacting protein 2	TNIP2	-0.315354	2.81131	30.4922	8.70062e-07	4.40443e-05
540424	lymphocyte transmembrane adaptor 1	LAX1	0.321254	4.25903	30.4173	8.92169e-07	4.49863e-05
493645	complement C5a receptor 1	C5AR1	-0.799083	4.40977	30.5392	8.98962e-07	4.51518e-05
616942	major histocompatibility complex, class I, A-like	LOC616942	-1.09937	4.93884	30.5596	9.03031e-07	4.51796e-05
525364	cold shock domain containing C2	CSDC2	0.749128	0.203135	30.3276	9.19429e-07	4.56448e-05
614392	ATPase, class VI, type 11B	ATP11B	0.18026	8.37849	30.3285	9.19144e-07	4.56448e-05
518384	potassium voltage-gated channel subfamily D member 1	KCND1	0.281425	4.00321	30.2812	9.33873e-07	4.61836e-05
515368	serine protease 57	PRSS57	-0.714453	0.450383	30.2442	9.4555e-07	4.65819e-05
767904	uncharacterized protein MGC126945	MGC126945	1.36391	5.94902	30.3621	9.68077e-07	4.75097e-05
528288	GTPase, IMAP family member 6	GIMAP6	0.328583	7.92355	30.0358	1.01422e-06	4.95578e-05
508402	actin related protein 2/3 complex subunit 1A	ARPC1A	-0.210249	5.48499	30.0261	1.01752e-06	4.95578e-05
509715	cathepsin F	CTSF	-0.355608	4.98341	29.9092	1.05844e-06	5.13565e-05
286814	purinergic receptor P2X 7	P2RX7	0.534724	2.22541	29.8894	1.06553e-06	5.15061e-05
107132832	T-cell receptor alpha chain V region 2B4-like	LOC107132832	0.684891	0.376079	29.7282	1.12517e-06	5.41851e-05
512094	alkB homolog 4, lysine demethylase	ALKBH4	0.326094	4.3569	29.6461	1.15687e-06	5.55038e-05
507431	enoyl-CoA hydratase 1	ECH1	-0.151959	4.38937	29.5632	1.18979e-06	5.68712e-05
505218	choline dehydrogenase	CHDH	0.642963	1.64063	29.5311	1.2028e-06	5.71335e-05
282119	voltage dependent anion channel 1	VDAC1	-0.306094	6.486	29.5275	1.20427e-06	5.71335e-05
790878	pirin	PIR	-0.521185	2.83143	29.5169	1.20861e-06	5.71335e-05
511463	methyl-CpG binding domain 4, DNA glycosylase	MBD4	0.335828	4.00401	29.4892	1.22002e-06	5.74616e-05
615146	suppressor of cytokine signaling 6	SOCS6	-0.691643	1.55765	29.4093	1.25354e-06	5.88251e-05
614308	ATPase H+/K+ transporting beta subunit	ATP4B	0.412993	3.68743	29.3395	1.28363e-06	6.00177e-05
614871	GTPase, IMAP family member 7	GIMAP7	0.371557	6.71541	29.2485	1.32541e-06	6.17469e-05
530657	collagen type VI alpha 3 chain	COL6A3	-1.61746	0.0337638	29.2539	1.34463e-06	6.24162e-05
101909083	uncharacterized LOC101909083	LOC101909083	-0.615372	1.08148	29.1228	1.38187e-06	6.3914e-05
510646	lipase maturation factor 2	LMF2	-0.485195	2.76683	29.0933	1.39584e-06	6.43288e-05
510858	SLX1 homolog A, structure-specific endonuclease subunit	SLX1A	-0.432314	3.76964	29.0754	1.40437e-06	6.44906e-05
524770	actinin alpha 1	ACTN1	0.363067	5.91226	29.033	1.42484e-06	6.49665e-05
540027	RAS protein activator like 3	RASAL3	0.278973	5.43249	29.0357	1.42349e-06	6.49665e-05
513113	ADP ribosylation factor like GTPase 11	ARL11	-0.485699	4.77696	29.0346	1.43619e-06	6.5253e-05
112448055	-	-	0.565822	2.9899	28.9639	1.45884e-06	6.60486e-05
539022	zinc finger protein 2	ZNF2	0.387391	2.32484	28.885	1.49866e-06	6.7613e-05
531327	lysosomal associated membrane protein 3	LAMP3	0.29811	8.48368	28.8694	1.50667e-06	6.7737e-05
509896	abhydrolase domain containing 4	ABHD4	0.210774	5.17356	28.8047	1.54041e-06	6.90125e-05
512938	ubiquitin D	UBD	0.411418	10.3641	28.7831	1.55471e-06	6.93257e-05
338035	purinergic receptor P2X 5	P2RX5	0.294322	6.17727	28.7711	1.55818e-06	6.93257e-05
540350	MYCL proto-oncogene, bHLH transcription factor	MYCL	-0.83199	1.69459	28.7467	1.57127e-06	6.96669e-05
519085	chloride channel CLIC like 1	CLCC1	-0.221764	4.77954	28.7171	1.58729e-06	7.01355e-05
282387	CD40 ligand	CD40LG	0.510039	0.881178	28.6944	1.59969e-06	7.0441e-05
617079	ATP-binding cassette transporter C4-like	LOC617079	0.981179	5.89733	28.7842	1.63873e-06	7.16692e-05
532195	StAR related lipid transfer domain containing 6	STARD6	0.292712	3.33551	28.628	1.63648e-06	7.16692e-05
537241	5-phosphohydroxy-L-lysine phospho-lyase	PHYKPL	-0.429845	1.91683	28.5828	1.66208e-06	7.24439e-05
512995	aconitase 1	ACO1	-0.386054	4.76436	28.3792	1.78245e-06	7.74282e-05
100847345	uncharacterized LOC100847345	LOC100847345	0.310752	3.04214	28.3297	1.81307e-06	7.84921e-05
619142	T cell receptor delta chain variable region BVd1.23	BVD1.23	-0.824931	3.1556	28.4124	1.81915e-06	7.84921e-05
407179	LDL receptor related protein 8	LRP8	-0.29715	3.90361	28.0756	1.9791e-06	8.51077e-05
352958	cathepsin C	CTSC	-0.628374	8.26439	28.137	2.02384e-06	8.67417e-05
508404	kinesin family member 3B	KIF3B	-0.185673	5.11347	27.9917	2.03729e-06	8.70282e-05
506199	focadhesin	FOCAD	0.199119	4.30998	27.9451	2.07042e-06	8.81505e-05
282860	killer cell immunoglobulin-like receptor, two domains, long cytoplasmic tail, 5A	KIR2DL5A	1.31594	-0.171869	27.9075	2.09847e-06	8.84662e-05
100126272	CD302 molecule	CD302	-0.407965	5.16603	27.9125	2.09489e-06	8.84662e-05
616566	scavenger receptor class F member 1	SCARF1	-0.835998	2.56702	27.9694	2.08518e-06	8.84662e-05
508226	CDC42 binding protein kinase beta	CDC42BPB	-0.991682	1.22567	27.8894	2.1123e-06	8.87578e-05
504948	glycerol-3-phosphate dehydrogenase 2	GPD2	-0.315769	4.62948	27.8585	2.13336e-06	8.93511e-05
516875	interaction protein for cytohesin exchange factors 1	IPCEF1	0.310803	6.88914	27.8482	2.14099e-06	8.93792e-05
616110	zinc finger protein 511	ZNF511	-0.251778	4.40651	27.8171	2.16424e-06	9.00575e-05
101903015	uncharacterized LOC101903015	LOC101903015	0.303066	4.37882	27.7358	2.22607e-06	9.23316e-05
538392	CDC42 binding protein kinase alpha	CDC42BPA	-0.399378	3.2701	27.6089	2.32629e-06	9.61782e-05
407173	MHC Class I JSP.1	JSP.1	1.07898	10.5102	27.6504	2.42285e-06	9.98492e-05
533192	ribosomal protein S6 kinase C1	RPS6KC1	-0.177201	4.66981	27.444	2.46359e-06	0.000101204
534910	CD200 molecule	CD200	0.631884	4.4758	27.5197	2.47329e-06	0.000101279
100139857	ryanodine receptor 1	RYR1	-0.620435	0.832046	27.3958	2.50529e-06	0.000102264
782816	tripartite motif containing 44	TRIM44	0.440111	1.58629	27.3725	2.52575e-06	0.000102652
280745	CD5 molecule	CD5	0.263543	7.0864	27.3668	2.53077e-06	0.000102652
100337083	calcium/calmodulin dependent protein kinase IV	CAMK4	0.34836	7.01748	27.341	2.55469e-06	0.000103296
767864	interleukin 10 receptor subunit beta	IL10RB	-0.192082	6.37029	27.2675	2.61994e-06	0.000105603
510844	zinc finger homeobox 3	ZFHX3	-0.712394	2.34806	27.2101	2.67422e-06	0.000107453
100299595	phosphofurin acidic cluster sorting protein 2	PACS2	-0.27347	4.52838	27.1508	2.72892e-06	0.00010931
530104	sperm associated antigen 1	SPAG1	-0.517146	2.05605	27.1307	2.74814e-06	0.000109738
783920	interferon-induced very large GTPase 1-like	LOC783920	0.673092	8.86403	27.1997	2.81369e-06	0.000112007
527349	regulator of G protein signaling 3	RGS3	0.322124	5.50212	27.0235	2.85319e-06	0.00011323
100300896	sulfotransferase 1C4	LOC100300896	-0.833511	3.00916	27.0309	2.93098e-06	0.000115958
525419	RNA binding motif protein 20	RBM20	0.566949	1.03775	26.9179	2.96071e-06	0.000116677
508104	TSPY like 4	TSPYL4	0.262993	5.75748	26.9116	2.96729e-06	0.000116677
538924	cadherin 20	CDH20	0.968385	1.05547	26.8096	3.07616e-06	0.000120272
614112	sorting nexin 24	SNX24	-0.697053	3.22504	26.86	3.07741e-06	0.000120272
533794	solute carrier family 25 member 33	SLC25A33	-0.252315	5.12215	26.7629	3.12621e-06	0.000121441
518356	SH3 and PX domains 2B	SH3PXD2B	-0.656095	1.55816	26.7686	3.11989e-06	0.000121441
614724	non-compact myelin associated protein	NCMAP	-0.524848	4.27209	26.695	3.24515e-06	0.000125681
787578	mannose receptor C-type 1	MRC1	-0.974565	3.49253	26.7369	3.30792e-06	0.000127728
532455	basic, immunoglobulin-like variable motif containing	BIVM	0.280959	4.98964	26.5884	3.32402e-06	0.000127965
537506	MAM domain containing glycosylphosphatidylinositol anchor 2	MDGA2	-1.22165	-0.478824	26.5532	3.36548e-06	0.000129174
101907389	zinc finger protein 793	ZNF793	0.292256	3.19381	26.5269	3.39684e-06	0.00012999
281349	neuraminidase 3	NEU3	0.199803	4.11865	26.4885	3.44313e-06	0.00013137
518850	sushi domain containing 1	SUSD1	-0.325744	5.65162	26.473	3.46201e-06	0.0001317
534628	NmrA like redox sensor 1	NMRAL1	-0.408134	3.36473	26.4322	3.51214e-06	0.000133213
519310	erythrocyte membrane protein band 4.1 like 4B	EPB41L4B	0.418266	2.07	26.4153	3.53319e-06	0.000133617
522382	cyclin and CBS domain divalent metal cation transport mediator 4	CNNM4	-0.293041	4.05274	26.3415	3.62642e-06	0.00013674
112441852	-	-	-0.794666	0.724588	26.3094	3.66781e-06	0.000137897
282122	vascular endothelial growth factor C	VEGFC	1.18218	0.216635	26.0585	4.01011e-06	0.000150327
540924	cartilage associated protein	CRTAP	-0.521525	2.80712	25.9994	4.0933e-06	0.000152999
513777	cilia and flagella associated protein 36	CFAP36	-0.173347	5.00543	25.8626	4.29705e-06	0.000160149
513780	DNA polymerase mu	POLM	0.575508	2.51114	25.8039	4.3877e-06	0.000160276
784765	GRB2 binding adaptor protein, transmembrane	GAPT	0.551555	4.38224	25.8765	4.35311e-06	0.000160276
534180	potassium calcium-activated channel subfamily N member 3	KCNN3	0.316172	3.6474	25.8286	4.34943e-06	0.000160276
515302	WD repeat domain 76	WDR76	0.194926	5.62586	25.8441	4.3254e-06	0.000160276
540888	protein tyrosine phosphatase, non-receptor type 2	PTPN2	-0.183759	7.83091	25.8267	4.35233e-06	0.000160276
100124520	G protein subunit alpha L	GNAL	-0.265367	5.07706	25.814	4.37205e-06	0.000160276
506727	NFKB inhibitor epsilon	NFKBIE	-0.432902	6.6581	25.8599	4.37722e-06	0.000160276
532785	hydroxyacyl-CoA dehydrogenase	HADH	0.200238	4.89028	25.7835	4.41972e-06	0.000160988
516376	Bardet-Biedl syndrome 12	BBS12	0.544088	0.826435	25.7306	4.50366e-06	0.000163582
505709	erb-b2 receptor tyrosine kinase 2	ERBB2	0.557757	5.94476	25.7715	4.58969e-06	0.000166237
112449302	-	-	-0.370112	2.84913	25.628	4.67141e-06	0.000168722
515749	catenin alpha like 1	CTNNAL1	-0.549784	3.16437	25.6209	4.68527e-06	0.000168748
112446007	-	-	1.02848	-0.512881	25.5053	4.88053e-06	0.00017529
282123	very low density lipoprotein receptor	VLDLR	-0.796224	2.67367	25.5094	4.95594e-06	0.000177503
507114	cell cycle and apoptosis regulator 2	CCAR2	0.158074	7.13255	25.4118	5.04645e-06	0.000179931
508337	major facilitator superfamily domain containing 1	MFSD1	-0.31856	5.25986	25.4088	5.05173e-06	0.000179931
100335190	uncharacterized LOC100335190	LOC100335190	1.06728	2.26699	25.4767	5.08828e-06	0.000180234
506764	ring finger protein 34	RNF34	0.249195	3.25378	25.3952	5.07641e-06	0.000180234
100300850	T-cell receptor alpha chain V region CTL-F3	LOC100300850	0.47432	0.902431	25.3587	5.14309e-06	0.000181675
508175	plexin B2	PLXNB2	-0.52715	1.57184	25.3352	5.18665e-06	0.000182712
511671	C-X-C motif chemokine ligand 16	CXCL16	-0.674405	4.65967	25.4144	5.22321e-06	0.000183498
505807	protein-L-isoaspartate (D-aspartate) O-methyltransferase domain containing 2	PCMTD2	0.193617	6.80039	25.2991	5.25402e-06	0.000184077
539218	calumenin	CALU	-0.294611	5.98084	25.2186	5.4079e-06	0.000188953
112448186	-	-	0.61684	-0.0218683	25.1824	5.47853e-06	0.000190902
530077	GTPase IMAP family member 5	LOC530077	0.300934	6.19033	25.0624	5.71971e-06	0.000198767
282262	insulin like growth factor binding protein 4	IGFBP4	0.455279	4.26417	25.0424	5.78355e-06	0.000200444
514225	MDM4, p53 regulator	MDM4	0.292143	7.28417	24.9483	5.95922e-06	0.000205977
787803	40S ribosomal protein S23	LOC787803	-1.94772	4.11497	25.0603	6.00272e-06	0.000206925
614893	cell division cycle associated 7	CDCA7	0.286372	7.89274	24.9153	6.03054e-06	0.000207328
112446725	-	-	0.987365	5.74597	24.9875	6.16065e-06	0.000209007
784716	cadherin related 23	CDH23	0.342879	3.43893	24.8807	6.10603e-06	0.000209007
515744	FAST kinase domains 1	FASTKD1	0.268603	3.89561	24.8748	6.11904e-06	0.000209007
513984	solute carrier family 15 member 3	SLC15A3	-0.489067	5.1972	24.9218	6.12843e-06	0.000209007
521099	FAM20A, golgi associated secretory pathway pseudokinase	FAM20A	-0.79278	1.70003	24.8615	6.1484e-06	0.000209007
101907883	zinc finger protein 383-like	LOC101907883	0.386969	2.57084	24.8422	6.19134e-06	0.000209495
100296121	zinc finger protein 776	LOC100296121	0.536755	1.24811	24.7978	6.29136e-06	0.000212321
100298823	Ig kappa chain V-III region NG9-like	LOC100298823	0.55804	0.647043	24.7649	6.36634e-06	0.000214289
281897	lysosomal associated membrane protein 1	LAMP1	-0.373032	8.41177	24.7639	6.39345e-06	0.00021464
101903649	tigger transposable element-derived protein 1-like	LOC101903649	0.206786	5.42219	24.7098	6.49419e-06	0.000217008
618400	glutamic--pyruvic transaminase 2	GPT2	-0.839913	3.58954	24.8102	6.49775e-06	0.000217008
503577	D-box binding PAR bZIP transcription factor	DBP	0.229182	4.04648	24.6732	6.58056e-06	0.000219204
615419	vasohibin 1	VASH1	-0.62802	2.88713	24.6418	6.68159e-06	0.000221994
521004	solute carrier family 39 member 10	SLC39A10	0.292388	5.21811	24.6126	6.72636e-06	0.000222906
510194	heterochromatin protein 1 binding protein 3	HP1BP3	0.120763	7.40619	24.577	6.81349e-06	0.000225213
789062	zinc finger and BTB domain containing 42	ZBTB42	0.25899	4.61769	24.5599	6.8557e-06	0.000225593
540667	membrane associated ring-CH-type finger 8	2008-03-01	-0.300058	4.08761	24.5582	6.86007e-06	0.000225593
505016	linker for activation of T cells family member 2	LAT2	-0.247016	6.39991	24.5496	6.88149e-06	0.00022572
541012	t-complex 11 like 2	TCP11L2	0.217941	7.7842	24.527	6.93796e-06	0.000226417
538730	neuritin 1	NRN1	-0.764232	2.88738	24.587	6.92396e-06	0.000226417
533883	KIAA1671	KIAA1671	-0.771964	2.10236	24.5121	6.99976e-06	0.000227855
531079	TIR domain containing adaptor protein	TIRAP	-0.28439	4.08874	24.4878	7.03715e-06	0.000228494
522174	multidrug resistance-associated protein 4-like	LOC522174	0.90268	1.57917	24.4864	7.06931e-06	0.00022896
540516	ERI1 exoribonuclease family member 3	ERI3	0.193925	4.34645	24.4563	7.11781e-06	0.000229375
786974	beta-hexosaminidase subunit beta	LOC786974	-0.991518	1.0674	24.4675	7.10779e-06	0.000229375
521662	zinc finger protein 200	ZNF200	0.339373	2.16189	24.3957	7.27589e-06	0.000233317
508193	solute carrier family 39 member 8	SLC39A8	-0.657324	0.538926	24.3955	7.27641e-06	0.000233317
613464	interferon induced transmembrane protein 10	IFITM10	0.636792	3.28129	24.4159	7.3302e-06	0.000234334
519758	ATPase Na+/K+ transporting subunit beta 1	ATP1B1	-0.374314	4.92598	24.3698	7.34459e-06	0.000234334
101905202	SRY-box 12	SOX12	0.489215	1.35622	24.3193	7.48042e-06	0.000236918
532864	RNA exonuclease 5	REXO5	0.244282	3.38728	24.323	7.47024e-06	0.000236918
528142	proteasome activator subunit 4	PSME4	-0.244855	5.44569	24.3191	7.48085e-06	0.000236918
112443479	-	-	0.536872	1.73925	24.3067	7.51458e-06	0.000237402
784567	Rho-related BTB domain containing 2	RHOBTB2	-0.493701	3.10222	24.271	7.61265e-06	0.00023991
783484	membrane associated guanylate kinase, WW and PDZ domain containing 1	MAGI1	-1.89746	-0.154055	24.3115	7.69762e-06	0.000241995
617931	SIVA1 apoptosis inducing factor	SIVA1	0.244784	3.77363	24.2308	7.7246e-06	0.000242251
616895	retinoic acid receptor beta	RARB	0.694579	3.25784	24.2241	7.89703e-06	0.000247056
510825	protein phosphatase 1 regulatory subunit 10	PPP1R10	0.213693	5.6094	24.1346	7.99965e-06	0.000249659
512304	ectonucleotide pyrophosphatase/phosphodiesterase 5 (putative)	ENPP5	-0.804923	3.69723	24.2184	8.03533e-06	0.000250165
614923	sialic acid-binding Ig-like lectin 14	LOC614923	-0.783796	0.54475	24.1123	8.06493e-06	0.00025048
520669	extended synaptotagmin 1	ESYT1	0.194353	9.09647	24.0972	8.10925e-06	0.000250646
510520	leukocyte immunoglobulin-like receptor subfamily A member 6	LOC510520	-0.909891	1.97521	24.1374	8.09091e-06	0.000250646
101902292	T-cell receptor beta chain V region E1-like	LOC101902292	0.579901	1.02125	24.0709	8.18757e-06	0.00025246
101907835	THO complex subunit 7 homolog	LOC101907835	-2.12674	0.918989	24.1704	8.23076e-06	0.000253184
506983	zinc finger CCCH-type containing 8	ZC3H8	0.223672	3.71202	24.0278	8.31703e-06	0.000255228
112446365	-	-	0.570014	0.449229	24.0167	8.35064e-06	0.000255649
530442	zinc finger DHHC-type containing 24	ZDHHC24	0.236354	4.1946	24.0044	8.3883e-06	0.000256192
525931	platelet derived growth factor D	PDGFD	-0.307156	4.49837	23.9956	8.41507e-06	0.0002564
614478	chromosome 8 C9orf152 homolog	C8H9orf152	0.516305	1.6652	23.9692	8.49668e-06	0.000257892
281666	C-C motif chemokine ligand 20	CCL20	-1.8363	1.37475	24.08	8.50413e-06	0.000257892
112445051	-	-	0.494132	0.620784	23.9353	8.60244e-06	0.000260259
534811	zwilch kinetochore protein	ZWILCH	-0.514037	5.89075	23.9936	8.65742e-06	0.000261308
532698	GPALPP motifs containing 1	GPALPP1	0.122942	5.56046	23.8909	8.74279e-06	0.000263267
100847382	uncharacterized LOC100847382	LOC100847382	0.647793	4.18658	23.9388	8.84934e-06	0.000265793
540451	elastin microfibril interfacer 1	EMILIN1	-0.883548	0.468716	23.852	8.86803e-06	0.000265793
510342	interleukin 1 receptor associated kinase 3	IRAK3	-0.260902	6.18886	23.828	8.94595e-06	0.000267505
530409	prohibitin	PHB	0.199682	5.85037	23.8134	8.9941e-06	0.00026832
616399	ataxin 1	ATXN1	-0.360789	4.88223	23.795	9.05468e-06	0.000269503
100125320	taperin	TPRN	0.288816	3.12753	23.7812	9.10052e-06	0.000270241
533323	phosphodiesterase 3B	PDE3B	0.229767	7.67065	23.7391	9.24156e-06	0.000273797
784906	G protein-coupled receptor 160	GPR160	0.322738	2.5785	23.7138	9.32765e-06	0.000275712
521580	uncharacterized LOC521580	LOC521580	-0.347421	1.48669	23.6951	9.39176e-06	0.000276154
504966	transmembrane protein 184C	TMEM184C	-0.441921	5.33986	23.7243	9.40701e-06	0.000276154
280746	CD9 molecule	CD9	-0.655096	4.75617	23.7909	9.37608e-06	0.000276154
787200	polypeptide N-acetylgalactosaminyltransferase 10	GALNT10	0.199707	6.5241	23.672	9.47155e-06	0.000277415
767938	nipsnap homolog 2	NIPSNAP2	-0.164108	5.83328	23.6528	9.53828e-06	0.000278735
282276	mannosyl (alpha-1,3-)-glycoprotein beta-1,4-N-acetylglucosaminyltransferase, isozyme A	MGAT4A	0.186	6.81134	23.634	9.60418e-06	0.00027939
617236	small ubiquitin-like modifier 3	SUMO3	-0.181509	5.50001	23.637	9.59374e-06	0.00027939
539736	JRK like	JRKL	0.218789	4.39566	23.6056	9.70481e-06	0.000281046
538123	G protein-coupled receptor 158	GPR158	-0.811013	0.252152	23.6069	9.70017e-06	0.000281046
541166	ETS variant 5	ETV5	-0.726934	0.0704228	23.5627	9.85854e-06	0.000284856
539513	TRAF family member associated NFKB activator	TANK	-0.255929	6.34975	23.5415	9.93577e-06	0.000286444
530951	C-C motif chemokine receptor 9	CCR9	0.413853	4.83242	23.5131	1.00759e-05	0.000287059
618451	LYR motif containing 7	LYRM7	0.311179	4.18914	23.5109	1.00476e-05	0.000287059
513758	ess-2 splicing factor homolog	ESS2	0.200073	3.92502	23.5106	1.00488e-05	0.000287059
785211	WD repeat and coiled coil containing	WDCP	0.191771	3.23084	23.5024	1.00794e-05	0.000287059
535588	abhydrolase domain containing 5	ABHD5	-0.297844	3.82683	23.5095	1.0053e-05	0.000287059
281730	C-terminal binding protein 2	CTBP2	-0.489205	4.62791	23.5333	1.0091e-05	0.000287059
767977	mitochondrial pyruvate carrier 1	MPC1	-0.207136	5.46224	23.4756	1.01788e-05	0.000288916
534170	zinc finger protein 274	ZNF274	0.26814	3.2793	23.4555	1.02542e-05	0.000290416
100848991	zinc finger protein 160-like	LOC100848991	0.316765	3.16078	23.442	1.03052e-05	0.000291219
100139952	growth factor independent 1 transcriptional repressor	GFI1	0.290884	3.82659	23.4252	1.0369e-05	0.000291739
510425	NOC3 like DNA replication regulator	NOC3L	0.268568	4.39882	23.4307	1.03483e-05	0.000291739
104973929	uncharacterized LOC104973929	LOC104973929	0.48299	2.4438	23.3824	1.05337e-05	0.00029508
615907	family with sequence similarity 102 member A	FAM102A	0.24623	7.05357	23.3849	1.05237e-05	0.00029508
511008	ER degradation enhancing alpha-mannosidase like protein 1	EDEM1	-0.177987	7.51894	23.3654	1.05997e-05	0.000296286
518207	zinc finger protein 345	ZNF345	0.489326	1.05202	23.3285	1.07446e-05	0.000299683
112448849	-	-	1.21177	-0.642776	23.2907	1.08951e-05	0.000303224
523432	WD repeat and FYVE domain containing 2	WDFY2	-0.187319	5.21116	23.2813	1.09327e-05	0.000303611
519770	PBX homeobox 4	PBX4	-0.769415	0.106182	23.2714	1.09725e-05	0.000304061
533538	sphingomyelin synthase 1	SGMS1	-0.175181	6.08361	23.2317	1.11343e-05	0.00030788
281203	G protein subunit gamma 2	GNG2	0.188572	7.61008	23.2137	1.12086e-05	0.000309271
510334	neuralized E3 ubiquitin protein ligase 1	NEURL1	-0.616707	3.71013	23.2598	1.12349e-05	0.000309332
767980	signal sequence receptor subunit 3	SSR3	-0.136808	7.24946	23.1843	1.13308e-05	0.000311306
100337044	putative adhesion G protein-coupled receptor E4P	LOC100337044	-0.888313	2.93018	23.245	1.14127e-05	0.000312888
618956	serpin family B member 4	SERPINB4	-1.19867	-0.103778	23.1582	1.14441e-05	0.000313082
506314	interleukin 16	IL16	0.334237	5.99509	23.1224	1.15964e-05	0.00031596
509109	mitogen-activated protein kinase kinase kinase kinase 4	MAP4K4	-0.184576	7.31065	23.121	1.15985e-05	0.00031596
518845	serine protease 50	PRSS50	0.685867	0.00605097	23.1043	1.16698e-05	0.000317232
521196	Raf-1 proto-oncogene, serine/threonine kinase	RAF1	-0.167819	7.66526	23.0822	1.17655e-05	0.000319158
532671	mucolipin 2	MCOLN2	0.201122	5.19988	23.0464	1.19223e-05	0.000322731
512805	cystatin B (stefin B)	CSTB	-0.285538	5.55499	23.0138	1.2067e-05	0.000324596
530913	aph-1 homolog B, gamma-secretase subunit	APH1B	-0.40939	2.41532	23.0178	1.20491e-05	0.000324596
281534	toll like receptor 2	TLR2	-0.560112	7.91968	23.1058	1.20422e-05	0.000324596
100139345	zinc finger protein 426	LOC100139345	0.401293	2.58863	22.9763	1.22354e-05	0.000327936
515640	interleukin 1 receptor type 1	IL1R1	-0.678089	5.42252	23.0794	1.22421e-05	0.000327936
540507	angel homolog 2	ANGEL2	0.215343	5.68366	22.9653	1.22851e-05	0.000328402
504596	biliverdin reductase A	BLVRA	-0.307132	3.31987	22.9211	1.24879e-05	0.00033313
509209	acyl-CoA synthetase family member 3	ACSF3	0.270473	3.12596	22.8768	1.26942e-05	0.000337933
513453	transaldolase 1	TALDO1	-0.370223	7.77829	22.885	1.27335e-05	0.00033828
615849	RAB4A, member RAS oncogene family	RAB4A	-0.225793	5.43837	22.8606	1.27705e-05	0.000338562
534169	spermatogenesis associated 6	SPATA6	-0.42614	2.73316	22.8248	1.29409e-05	0.000342327
282366	solute carrier family 6 member 6	SLC6A6	-0.449584	4.71323	22.8429	1.29657e-05	0.000342327
522795	Kruppel like factor 10	KLF10	-0.423175	6.25286	22.7925	1.32925e-05	0.000350234
280872	MX dynamin like GTPase 1	MX1	0.974863	8.04624	22.8329	1.34461e-05	0.000352118
282176	ArfGAP with dual PH domains 1	ADAP1	-0.393024	5.1931	22.7354	1.34268e-05	0.000352118
617849	methionine sulfoxide reductase B3	MSRB3	-0.647553	2.35621	22.7231	1.34429e-05	0.000352118
780777	catenin alpha 3	CTNNA3	-1.05613	1.15668	22.7398	1.34761e-05	0.000352187
519969	methylphosphate capping enzyme	MEPCE	0.192316	5.04192	22.703	1.35391e-05	0.000352403
100335748	Ig kappa chain V-II region RPMI 6410-like	LOC100335748	-0.978409	1.84369	22.7428	1.35392e-05	0.000352403
531505	myosin, light chain 12A, regulatory, non-sarcomeric	MYL12A	0.184961	9.40169	22.6748	1.36817e-05	0.000354677
511692	TNF receptor associated factor 7	TRAF7	-0.156057	5.48026	22.6764	1.36735e-05	0.000354677
509263	chromosome 16 open reading frame, human C1orf159	C16H1orf159	-0.418416	3.14467	22.6085	1.40227e-05	0.000362785
532489	short chain dehydrogenase/reductase family 42E, member 1	SDR42E1	0.438097	1.4131	22.5639	1.42573e-05	0.000367262
512873	deltex E3 ubiquitin ligase 1	DTX1	0.417806	3.40849	22.5564	1.42972e-05	0.000367262
539797	rhotekin 2	RTKN2	0.375955	2.75456	22.5518	1.43219e-05	0.000367262
517456	paxillin	PXN	-0.245225	6.95048	22.5571	1.42933e-05	0.000367262
100297428	small integral membrane protein 15	SMIM15	-0.949571	2.63338	22.6221	1.43386e-05	0.000367262
513054	nuclear receptor binding SET domain protein 3	NSD3	0.138237	7.36494	22.5354	1.44094e-05	0.00036761
507318	feline leukemia virus subgroup C cellular receptor family, member 2	FLVCR2	-0.498642	2.75005	22.54	1.43846e-05	0.00036761
509858	ER membrane protein complex subunit 9	EMC9	0.330757	4.40566	22.5091	1.45509e-05	0.000370487
104973383	uncharacterized LOC104973383	LOC104973383	0.480025	1.42879	22.4679	1.47759e-05	0.00037547
505738	mucolipin 1	MCOLN1	-0.33231	3.8153	22.4494	1.48781e-05	0.000377322
282881	CD6 molecule	CD6	0.318022	5.99092	22.4339	1.49645e-05	0.000378129
616718	mitochondrial pyruvate carrier 2	MPC2	-0.215161	4.70562	22.4331	1.49687e-05	0.000378129
112445656	-	-	-2.07589	4.12392	22.5343	1.50106e-05	0.000378443
514005	protein phosphatase, Mg2+/Mn2+ dependent 1D	PPM1D	-0.2386	6.06995	22.4154	1.50678e-05	0.000379141
504492	snail family transcriptional repressor 1	SNAI1	-0.552915	3.67257	22.4245	1.51874e-05	0.000381406
615878	TBC1 domain family member 22B	TBC1D22B	0.175781	4.96614	22.3857	1.52359e-05	0.000381611
539481	FYVE, RhoGEF and PH domain containing 6	FGD6	-0.397716	2.62844	22.3823	1.5255e-05	0.000381611
533605	interleukin 17 receptor B	IL17RB	0.923949	0.160237	22.3645	1.53566e-05	0.000383408
510977	lymphocyte antigen 6 family member E	LY6E	0.370307	7.31982	22.3504	1.55684e-05	0.000387942
615496	CD226 molecule	CD226	0.31436	5.46425	22.2998	1.57318e-05	0.000391256
100139996	zinc finger protein 480-like	LOC100139996	-0.295912	2.73214	22.2694	1.59113e-05	0.000394958
512603	N-acetyltransferase 1 (arylamine N-acetyltransferase)	NAT1	0.391041	3.56336	22.2394	1.60911e-05	0.000397883
535325	UDP-N-acetylglucosamine pyrophosphorylase 1	UAP1	-0.198696	6.06322	22.2422	1.60744e-05	0.000397883
100848231	uncharacterized LOC100848231	LOC100848231	0.721759	0.694534	22.2022	1.63166e-05	0.000401913
615464	transmembrane protein 204	TMEM204	0.271893	3.66861	22.2042	1.63039e-05	0.000401913
513719	high mobility group 20A	HMG20A	0.196941	5.71814	22.149	1.66441e-05	0.000409198
540313	ETS proto-oncogene 1, transcription factor	ETS1	0.221248	11.3126	22.1279	1.67764e-05	0.000411662
781150	Sin3A associated protein 30	SAP30	-0.241437	3.93437	22.1105	1.68858e-05	0.000413558
509394	inositol-3-phosphate synthase 1	ISYNA1	0.47985	0.329682	22.0943	1.69888e-05	0.000414501
112442194	-	-	0.477004	3.19116	22.0988	1.696e-05	0.000414501
101907297	serine protease 46, pseudogene	PRSS46P	0.657512	0.218027	22.0827	1.70625e-05	0.00041551
786649	RAP1 GTPase activating protein 2	RAP1GAP2	-0.360562	5.74014	22.0742	1.71729e-05	0.000417409
616897	AhpC/TSA antioxidant enzyme domain containing 1	AAED1	-0.572942	2.04448	22.0555	1.72375e-05	0.000418189
513243	zinc finger protein 704	ZNF704	-2.00371	0.24845	22.0716	1.77245e-05	0.000429193
540068	reticulophagy regulator 1	RETREG1	0.302001	7.93673	21.9644	1.78361e-05	0.000431085
536256	sterile alpha and TIR motif containing 1	SARM1	-0.346753	3.21884	21.9544	1.79035e-05	0.000431901
511199	low density lipoprotein receptor adaptor protein 1	LDLRAP1	0.261147	4.62221	21.8662	1.8506e-05	0.000444768
524222	extracellular matrix protein 1	ECM1	-0.801223	4.5564	21.9648	1.84847e-05	0.000444768
509626	neutral sphingomyelinase activation associated factor	NSMAF	-0.144284	5.83257	21.8542	1.85895e-05	0.000445939
282369	solute carrier family 7 member 5	SLC7A5	-0.324725	5.68049	21.8282	1.87721e-05	0.000449481
539372	helicase, POLQ like	HELQ	0.453958	4.78655	21.842	1.88717e-05	0.000451025
616626	cell cycle regulator of NHEJ	CYREN	0.215002	3.50256	21.8057	1.89319e-05	0.000451626
281489	signaling lymphocytic activation molecule family member 1	SLAMF1	0.211712	3.58106	21.779	1.9123e-05	0.00045534
513787	solute carrier family 27 member 1	SLC27A1	-0.298052	4.30008	21.7736	1.91616e-05	0.000455417
112448858	-	-	0.454025	0.265611	21.7157	1.95838e-05	0.000464262
518752	arginase 2	ARG2	-0.632353	3.80285	21.7718	1.9606e-05	0.000464262
524973	prune exopolyphosphatase 1	PRUNE1	0.18497	4.52473	21.7018	1.96869e-05	0.00046532
112445981	-	-	0.596445	1.39674	21.6804	1.98456e-05	0.00046821
513138	exocyst complex component 3	EXOC3	0.119034	5.96733	21.6703	1.99212e-05	0.000469134
100141057	kelch like family member 33	KLHL33	-1.1087	0.89678	21.6848	2.00193e-05	0.000470583
104971390	uncharacterized LOC104971390	LOC104971390	-0.575872	0.865813	21.6241	2.02718e-05	0.000475647
282093	TIMP metallopeptidase inhibitor 2	TIMP2	-0.662065	5.38405	21.7045	2.03718e-05	0.000477123
112447036	-	-	0.346836	2.69217	21.6045	2.04218e-05	0.000477296
282272	mannosidase alpha class 2B member 1	MAN2B1	-0.216865	8.07893	21.6004	2.04534e-05	0.000477296
534043	CD109 molecule	CD109	0.576882	0.13859	21.5371	2.09478e-05	0.000487946
506911	RAB19, member RAS oncogene family	RAB19	0.314546	4.00338	21.5189	2.10922e-05	0.000489315
526430	NCK adaptor protein 2	NCK2	0.241021	4.83179	21.5153	2.11207e-05	0.000489315
508078	DENN domain containing 3	DENND3	0.163948	6.98432	21.5217	2.107e-05	0.000489315
539889	inositol polyphosphate-5-phosphatase F	INPP5F	-0.157254	6.10618	21.5027	2.12215e-05	0.000489885
506787	phosphodiesterase 8A	PDE8A	-0.396132	2.14599	21.5035	2.12156e-05	0.000489885
507476	phosphoglycerate kinase 1	PGK1	-0.254337	8.37727	21.4857	2.13589e-05	0.000492173
506413	C1q and TNF related 6	C1QTNF6	0.50532	1.50604	21.4604	2.15639e-05	0.000495836
504968	actin binding LIM protein 1	ABLIM1	0.271518	9.67992	21.4566	2.1595e-05	0.000495836
100296588	chromosome 3 open reading frame, human C1orf162	C3H1orf162	-0.857341	4.22685	21.5435	2.16506e-05	0.000496227
100337278	epiplakin 1	EPPK1	-0.531316	1.6294	21.4301	2.18118e-05	0.000499033
539959	integral membrane protein 2C	ITM2C	-0.287734	9.08732	21.4127	2.19558e-05	0.000501435
281518	transcobalamin 2	TCN2	-0.562807	4.27618	21.457	2.20181e-05	0.000501966
112447353	-	-	-0.895442	4.51832	21.4759	2.22064e-05	0.000505363
528398	Abelson helper integration site 1	AHI1	-0.281623	4.55485	21.3355	2.26066e-05	0.000513561
768072	cytochrome c oxidase assembly factor 6 homolog (S. cerevisiae)	COA6	0.259268	2.67275	21.3192	2.27466e-05	0.00051583
616804	cathepsin O	CTSO	0.268452	4.20396	21.2323	2.35085e-05	0.000529847
510385	digestive organ expansion factor homolog (zebrafish)	DIEXF	0.208797	4.56352	21.2213	2.36067e-05	0.000529847
529878	coiled-coil domain containing 69	CCDC69	-0.171333	7.64194	21.2365	2.34714e-05	0.000529847
519896	COP1, E3 ubiquitin ligase	COP1	-0.23232	7.17333	21.2207	2.36119e-05	0.000529847
615657	autophagy related 4D cysteine peptidase	ATG4D	-0.341968	4.7294	21.2265	2.35604e-05	0.000529847
505421	nephrocystin 1	NPHP1	-0.405375	2.96387	21.2436	2.3408e-05	0.000529847
768028	brain expressed X-linked 2	BEX2	0.512476	2.09182	21.2109	2.36997e-05	0.000529966
404118	carcinoembryonic antigen related cell adhesion molecule 1	CEACAM1	0.214819	6.6249	21.2138	2.36742e-05	0.000529966
785309	T-cell receptor alpha chain V region PY14-like	LOC785309	0.497708	0.626796	21.166	2.41069e-05	0.000538137
510440	isovaleryl-CoA dehydrogenase	IVD	-0.180308	6.19562	21.1613	2.41503e-05	0.000538171
517505	chromosome 25 C7orf26 homolog	C25H7orf26	0.153427	4.70038	21.155	2.42081e-05	0.000538526
787359	double PHD fingers 3	DPF3	-0.469407	1.28525	21.1491	2.42622e-05	0.000538796
100140174	NKG2-A/NKG2-B type II integral membrane protein-like	LOC100140174	1.20012	0.282448	21.1196	2.46994e-05	0.00054121
353108	ankyrin 1	ANK1	0.599768	1.98701	21.103	2.4691e-05	0.00054121
535043	integrin subunit alpha 6	ITGA6	0.28232	6.44218	21.1038	2.46832e-05	0.00054121
540021	polyhomeotic homolog 1	PHC1	0.235099	5.53595	21.1117	2.46093e-05	0.00054121
541127	nuclear factor of activated T cells 3	NFATC3	0.149928	7.23726	21.1061	2.46613e-05	0.00054121
533918	SH3 domain containing GRB2 like, endophilin B1	SH3GLB1	-0.162299	6.52176	21.1278	2.44594e-05	0.00054121
112443415	-	-	-0.401669	1.81097	21.1012	2.47076e-05	0.00054121
535622	mitogen-activated protein kinase kinase kinase 8	MAP3K8	-0.609899	6.35288	21.2167	2.44657e-05	0.00054121
505043	CD320 molecule	CD320	0.322033	3.08738	21.0839	2.48702e-05	0.000543846
616115	nuclear factor kappa B subunit 1	NFKB1	-0.17605	6.56454	21.0283	2.54016e-05	0.000552225
533406	programmed cell death 6 interacting protein	PDCD6IP	-0.285195	6.70326	21.0308	2.53782e-05	0.000552225
517887	cytohesin 4	CYTH4	-0.348656	5.53338	21.0299	2.54252e-05	0.000552225
281544	tropomyosin 1	TPM1	-0.417973	4.26876	21.0424	2.53321e-05	0.000552225
618733	transporter 2, ATP-binding cassette, sub-family B (MDR/TAP)-like	LOC618733	-0.34096	6.22321	20.9759	2.59913e-05	0.000563568
101904744	T-cell receptor beta chain V region CTL-L17-like	LOC101904744	0.504957	2.64173	20.9444	2.62262e-05	0.000567704
509416	WC1 isolate DV10	WC1-12	-0.89326	3.07886	21.0119	2.63739e-05	0.000569941
615778	Sec61 translocon gamma subunit	SEC61G	-0.218096	6.30339	20.9086	2.65858e-05	0.000573558
512999	MANSC domain containing 1	MANSC1	-0.871754	2.01624	20.9325	2.66812e-05	0.000574652
539224	p21 (RAC1) activated kinase 6	PAK6	0.766237	0.867974	20.894	2.67345e-05	0.000574837
512478	septin 1	2001-09-01	0.186485	6.91931	20.8773	2.69054e-05	0.000575623
615390	brain protein I3	BRI3	-0.259233	5.03815	20.8791	2.68869e-05	0.000575623
526609	solute carrier family 31 member 2	SLC31A2	-0.510934	3.39886	20.8911	2.68615e-05	0.000575623
510559	latent transforming growth factor beta binding protein 1	LTBP1	0.406125	5.4248	20.8683	2.72618e-05	0.000581616
513944	staufen double-stranded RNA binding protein 1	STAU1	-0.201361	6.03694	20.8414	2.7276e-05	0.000581616
407216	bone morphogenetic protein 4	BMP4	0.45719	0.453529	20.822	2.74781e-05	0.000584956
112446443	-	-	0.469743	1.73065	20.7882	2.78354e-05	0.000591583
282493	major histocompatibility complex, class II, DO beta	BOLA-DOB	0.329824	6.75874	20.7824	2.79801e-05	0.000593676
100337076	multidrug resistance-associated protein 4	LOC100337076	1.47193	0.799489	20.8148	2.82212e-05	0.000596823
107131164	ADAMTS-like protein 5	LOC107131164	-0.709248	-0.0466203	20.7522	2.82208e-05	0.000596823
514886	serine/threonine kinase 4	STK4	0.116852	8.25374	20.745	2.82976e-05	0.000597456
281274	lactate dehydrogenase A	LDHA	-0.281443	8.45951	20.727	2.84938e-05	0.000600612
541147	adhesion G protein-coupled receptor A3	ADGRA3	1.48036	0.413873	20.7192	2.91129e-05	0.000611398
615687	thioredoxin related transmembrane protein 3	TMX3	0.216647	6.54581	20.6731	2.90861e-05	0.000611398
511899	insulin induced gene 1	INSIG1	-0.262452	4.68903	20.6675	2.91481e-05	0.000611398
506053	forkhead box P3	FOXP3	0.328918	1.60088	20.638	2.94789e-05	0.000612168
522380	trichoplein keratin filament binding	TCHP	0.309879	2.85253	20.6537	2.93031e-05	0.000612168
100300021	transmembrane protein 123	TMEM123	0.2049	9.55135	20.6346	2.95181e-05	0.000612168
508963	OTU deubiquitinase with linear linkage specificity	OTULIN	0.198565	6.38013	20.6347	2.95166e-05	0.000612168
286842	brain abundant membrane attached signal protein 1	BASP1	-0.342755	5.98442	20.6666	2.92446e-05	0.000612168
503621	PDZ and LIM domain 5	PDLIM5	-0.445298	3.45571	20.6442	2.94093e-05	0.000612168
615559	exocyst complex component 3-like protein 4	LOC615559	-1.6845	1.56309	20.7349	2.93627e-05	0.000612168
506860	6-pyruvoyltetrahydropterin synthase	PTS	0.231589	4.38816	20.6236	2.96425e-05	0.000613756
785125	zinc finger protein 140	ZNF140	0.297618	3.42129	20.606	2.98424e-05	0.000616902
507060	WW domain binding protein 2	WBP2	-0.233288	6.05018	20.5833	3.0103e-05	0.000620659
538751	amphiregulin	AREG	-0.830522	2.49994	20.6244	3.01206e-05	0.000620659
530855	galactokinase 1	GALK1	-0.308934	3.79887	20.5644	3.03213e-05	0.000623188
613826	G protein-coupled receptor 137B	GPR137B	-0.423976	5.75999	20.5993	3.03403e-05	0.000623188
100850659	uncharacterized LOC100850659	LOC100850659	-0.890418	1.88752	20.5811	3.04818e-05	0.000625096
536421	CYLD lysine 63 deubiquitinase	CYLD	0.118522	7.80948	20.523	3.08068e-05	0.000630754
504235	STEAP3 metalloreductase	STEAP3	-0.64613	3.2207	20.5527	3.0925e-05	0.000631511
505574	CD59 molecule (CD59 blood group)	CD59	-0.838227	4.92826	20.5978	3.0942e-05	0.000631511
513419	NAD kinase	NADK	-0.157202	8.28153	20.453	3.16436e-05	0.000644157
617785	paired immunoglobulin-like type 2 receptor alpha	LOC617785	-0.74783	4.64363	20.5359	3.16618e-05	0.000644157
280877	neurofibromin 1	NF1	-0.403478	2.73034	20.436	3.18512e-05	0.000646987
511911	family with sequence similarity 8 member A1	FAM8A1	-0.495507	2.74593	20.4256	3.19786e-05	0.000648551
101906952	T-cell receptor alpha chain V region 2B4-like	LOC101906952	0.675072	-0.176497	20.4169	3.20855e-05	0.000648965
514514	solute carrier family 26 member 6	SLC26A6	-0.261679	3.58047	20.4157	3.21e-05	0.000648965
100336481	cardiotrophin like cytokine factor 1	CLCF1	-0.995537	1.7255	20.443	3.22564e-05	0.000651104
112447461	-	-	0.605513	1.48432	20.3861	3.24666e-05	0.00065432
100300510	T-cell receptor beta-1 chain C region	LOC100300510	0.2614	8.33209	20.3719	3.26447e-05	0.000655852
788926	hexokinase 2	HK2	-0.460706	4.84644	20.4077	3.26026e-05	0.000655852
112443139	-	-	-1.08851	-0.0670374	20.2831	3.37874e-05	0.000677751
539986	BTB domain containing 11	BTBD11	0.35356	4.18916	20.2636	3.40318e-05	0.00068159
282477	solute carrier family 25 member 3	SLC25A3	-0.171448	7.9532	20.2425	3.43096e-05	0.000686084
107133032	endogenous retrovirus group V member 1 Env polyprotein-like	LOC107133032	0.243798	2.50395	20.2369	3.43837e-05	0.0006865
506876	G protein-coupled receptor 146	GPR146	-0.452239	2.75902	20.2315	3.44548e-05	0.000686852
509076	zinc and ring finger 1	ZNRF1	0.225036	5.60072	20.2197	3.46113e-05	0.000688905
505054	serine carboxypeptidase 1	SCPEP1	-0.405674	6.81279	20.2246	3.50624e-05	0.000696805
540850	synaptotagmin 7	SYT7	1.17155	2.61565	20.2567	3.52197e-05	0.000697773
505998	nuclear factor of activated T cells 2 interacting protein	NFATC2IP	0.16382	3.95526	20.1752	3.52092e-05	0.000697773
539091	tripartite motif containing 45	TRIM45	-0.592422	0.284873	20.1376	3.57237e-05	0.00070667
613747	family with sequence similarity 129 member B	FAM129B	-0.535274	4.27169	20.1755	3.57927e-05	0.000706948
508293	motile sperm domain containing 2	MOSPD2	-0.153523	5.47724	20.1226	3.5931e-05	0.00070859
100847376	uncharacterized LOC100847376	LOC100847376	0.257228	3.233	20.1157	3.60262e-05	0.000709379
613522	potassium channel modulatory factor 1	KCMF1	-0.129591	6.33737	20.0991	3.62571e-05	0.000711746
507080	phosphatidylinositol glycan anchor biosynthesis class L	PIGL	-0.224535	4.52876	20.0991	3.62571e-05	0.000711746
534389	OTU deubiquitinase with linear linkage specificity like	OTULINL	-0.334393	5.99038	20.0935	3.64249e-05	0.00071395
286840	succinate dehydrogenase complex iron sulfur subunit B	SDHB	-0.138454	6.93381	20.0639	3.67533e-05	0.000719291
524130	StAR related lipid transfer domain containing 9	STARD9	-0.479477	3.04431	20.0456	3.70137e-05	0.000723286
100336609	potassium voltage-gated channel, subfamily H (eag-related), member 8	KCNH8	2.21675	-0.870343	20.0905	3.7212e-05	0.000724011
506401	NOP53 ribosome biogenesis factor	NOP53	0.224098	8.36483	20.0243	3.73198e-05	0.000724011
539978	glycerophosphodiester phosphodiesterase 1	GDE1	-0.18126	4.65465	20.0234	3.73324e-05	0.000724011
528099	RAB32, member RAS oncogene family	RAB32	-0.327748	4.79899	20.0346	3.71718e-05	0.000724011
538275	SH2 domain containing adaptor protein B	SHB	-0.583781	1.48759	20.0235	3.73312e-05	0.000724011
282011	PC4 and SFRS1 interacting protein 1	PSIP1	0.199762	8.16275	20.0158	3.74418e-05	0.000725039
112448437	-	-	0.598366	0.235503	20.0042	3.76101e-05	0.000726643
529468	potassium sodium-activated channel subfamily T member 1	KCNT1	-0.876284	2.9817	20.069	3.76376e-05	0.000726643
281610	A-kinase anchoring protein 3	AKAP3	0.521219	-0.178818	19.9934	3.7767e-05	0.000727799
534570	SPRY domain containing 3	SPRYD3	-0.168768	5.16773	19.9904	3.78107e-05	0.000727799
505234	FYVE, RhoGEF and PH domain containing 4	FGD4	-0.317176	5.65078	19.9688	3.81276e-05	0.000731708
100125760	dipeptidyl peptidase 7	DPP7	-0.356708	3.83394	19.9708	3.80983e-05	0.000731708
538457	caveolae associated protein 1	CAVIN1	0.558028	0.378037	19.8865	3.93599e-05	0.000754233
534119	dystrobrevin beta	DTNB	-0.219549	4.95474	19.8742	3.95477e-05	0.000756703
513262	testis expressed 2	TEX2	-0.25815	4.75093	19.8672	3.96556e-05	0.000757641
280692	haptoglobin	HP	-1.10025	6.24404	19.9447	3.97963e-05	0.0007592
521962	MLLT3, super elongation complex subunit	MLLT3	0.286742	5.09475	19.8454	3.99917e-05	0.000761797
618341	protein tyrosine phosphatase, receptor type C associated protein	PTPRCAP	0.280016	7.08191	19.8323	4.01943e-05	0.000762269
540526	mutS homolog 6	MSH6	0.176068	6.23888	19.8367	4.01259e-05	0.000762269
282446	isocitrate dehydrogenase 3 (NAD(+)) alpha	IDH3A	-0.202855	4.81604	19.8349	4.01536e-05	0.000762269
100296286	T-cell receptor alpha chain V region RL-5-like	LOC100296286	0.521159	0.794018	19.8244	4.03171e-05	0.000763472
511236	TATA-box binding protein associated factor, RNA polymerase I subunit B	TAF1B	0.350925	3.08722	19.8071	4.05882e-05	0.000767476
783269	B cell CLL/lymphoma 11B	BCL11B	0.302845	7.58719	19.7658	4.12546e-05	0.00077827
100337431	solute carrier family 12 member 7	SLC12A7	-0.677415	5.12023	19.8426	4.12801e-05	0.00077827
540637	LIM domain and actin binding 1	LIMA1	0.271047	3.19074	19.7535	4.14399e-05	0.000780138
535197	microtubule affinity regulating kinase 2	MARK2	0.163883	6.97807	19.7362	4.17188e-05	0.00078424
508158	adenosylhomocysteinase	AHCY	-0.302609	8.21259	19.732	4.17892e-05	0.000784418
404156	CD63 molecule	CD63	-0.420622	5.75589	19.7425	4.22074e-05	0.000791112
783020	sulfotransferase family, cytosolic, 1C, member 4	SULT1C4	1.24217	2.01276	19.7563	4.26509e-05	0.000792494
512648	elongation factor for RNA polymerase II 3	ELL3	0.564741	2.2063	19.6803	4.26332e-05	0.000792494
780877	small nuclear ribonucleoprotein polypeptide N	SNRPN	0.198677	4.37132	19.6855	4.25471e-05	0.000792494
768237	acyl-CoA synthetase family member 2	ACSF2	0.170932	5.11405	19.6842	4.25697e-05	0.000792494
281760	fatty acid binding protein 5	FABP5	-0.338301	3.61349	19.6885	4.2499e-05	0.000792494
533203	matrix metallopeptidase 19	MMP19	-0.760451	3.15086	19.7425	4.25496e-05	0.000792494
540513	Rho related BTB domain containing 1	RHOBTB1	0.46744	1.64961	19.6619	4.2939e-05	0.000796695
515333	multidrug resistance-associated protein 4	LOC515333	-0.18394	5.68524	19.651	4.31205e-05	0.00079891
505351	nucleobindin 1	NUCB1	0.149865	7.77592	19.6312	4.34549e-05	0.000803946
539884	regulatory factor X5	RFX5	0.16205	5.46749	19.621	4.3627e-05	0.000805972
615110	alkaline ceramidase 3	ACER3	-0.559493	3.68656	19.6277	4.41247e-05	0.000813996
327671	Rac family small GTPase 2	RAC2	0.178642	9.27176	19.5843	4.42532e-05	0.000814434
112441651	-	-	-0.788722	-0.114223	19.583	4.42751e-05	0.000814434
517788	ubiquitin associated protein 1	UBAP1	-0.297145	6.32157	19.5597	4.46779e-05	0.000820669
505757	protein phosphatase 2 regulatory subunit B'gamma	PPP2R5C	0.154854	8.42656	19.5473	4.48939e-05	0.00082346
112443140	-	-	-0.98726	1.9362	19.583	4.51016e-05	0.000826092
112442700	-	-	0.694348	0.794068	19.5301	4.51946e-05	0.000826618
534587	lin-9 DREAM MuvB core complex component	LIN9	0.188748	4.19196	19.521	4.53553e-05	0.000828378
786784	zinc finger protein 688	ZNF688	0.237369	2.17973	19.4935	4.58436e-05	0.000836109
533531	synaptopodin	SYNPO	0.370234	2.29586	19.477	4.61393e-05	0.00084031
613904	vestigial like family member 4	VGLL4	0.313168	4.2866	19.4509	4.6611e-05	0.000842376
506111	phosphoribosyl pyrophosphate synthetase associated protein 2	PRPSAP2	0.165069	5.79162	19.4639	4.63746e-05	0.000842376
516781	NGFI-A binding protein 1	NAB1	-0.206506	5.68475	19.4504	4.66184e-05	0.000842376
506984	KIAA1147	KIAA1147	-0.373205	4.62958	19.4531	4.66261e-05	0.000842376
100299281	quinone oxidoreductase-like protein 2	LOC100299281	-0.533815	5.5127	19.5189	4.64777e-05	0.000842376
782019	immediate early response 5 like	IER5L	-0.76617	3.59762	19.5207	4.66458e-05	0.000842376
112448533	-	-	0.416015	0.848965	19.437	4.68624e-05	0.000845101
532555	golgi phosphoprotein 3 like	GOLPH3L	0.252909	5.07718	19.431	4.69734e-05	0.000845916
112447350	-	-	0.26915	2.76763	19.4226	4.7126e-05	0.000847477
533227	heme binding protein 1	HEBP1	-0.51886	4.09366	19.4313	4.76283e-05	0.000855313
537201	Janus kinase 1	JAK1	0.140986	9.65972	19.3898	4.77325e-05	0.00085599
100298980	zinc finger protein 550	ZNF550	0.312526	1.78704	19.383	4.78593e-05	0.000857069
539474	RNA binding motif protein 11	RBM11	-0.643207	1.65157	19.3789	4.79361e-05	0.00085725
508373	RAB2A, member RAS oncogene family	RAB2A	-0.128471	6.73731	19.373	4.80461e-05	0.000858023
511603	protein disulfide isomerase family A member 5	PDIA5	-0.288624	5.39992	19.3577	4.83338e-05	0.000861671
514750	PPARG coactivator 1 beta	PPARGC1B	-0.292572	4.62085	19.355	4.83844e-05	0.000861671
508150	protein tyrosine phosphatase, receptor type J	PTPRJ	-0.204409	8.1945	19.3508	4.8465e-05	0.000861914
510586	proliferation and apoptosis adaptor protein 15	PEA15	-0.214919	6.15069	19.3442	4.85895e-05	0.000862934
528960	ribonucleotide reductase regulatory TP53 inducible subunit M2B	RRM2B	0.244587	5.41404	19.3276	4.89038e-05	0.000867318
538970	chromosome 4 C7orf25 homolog	C4H7orf25	0.186857	2.79961	19.3217	4.90167e-05	0.000868123
786510	zinc finger CCHC-type containing 18	ZCCHC18	0.292433	4.21011	19.3166	4.9115e-05	0.000868666
104970830	uncharacterized LOC104970830	LOC104970830	0.587805	1.09127	19.2793	4.98348e-05	0.00088006
504571	zinc finger protein 575	ZNF575	0.290491	3.16433	19.2762	4.98961e-05	0.00088006
511676	pescadillo ribosomal biogenesis factor 1	PES1	0.156208	6.41243	19.2719	4.99796e-05	0.000880166
510427	toll like receptor adaptor molecule 1	TICAM1	-0.358452	3.29791	19.2688	5.0039e-05	0.000880166
513684	T cell immune regulator 1, ATPase H+ transporting V0 subunit a3	TCIRG1	-0.327204	5.5079	19.2656	5.01257e-05	0.000880487
112447068	-	-	0.462184	0.146977	19.2142	5.11183e-05	0.000888214
510678	DNA polymerase epsilon 3, accessory subunit	POLE3	0.164681	7.08888	19.2249	5.09057e-05	0.000888214
534407	receptor interacting serine/threonine kinase 2	RIPK2	-0.24287	5.71062	19.2237	5.09289e-05	0.000888214
507409	YKT6 v-SNARE homolog	YKT6	-0.254342	6.36351	19.2152	5.10983e-05	0.000888214
522309	NSA2 ribosome biogenesis homolog (S. cerevisiae)	NSA2	-0.323665	6.65004	19.2264	5.10336e-05	0.000888214
282131	activin A receptor type 2B	ACVR2B	-0.656949	1.56603	19.2251	5.09016e-05	0.000888214
514239	TNF superfamily member 15	TNFSF15	-1.18846	1.0988	19.2689	5.08004e-05	0.000888214
533049	non-classical MHC class I antigen	BOLA	-1.44565	8.29836	19.2961	5.11119e-05	0.000888214
282343	S100 calcium binding protein A4	S100A4	-0.468153	8.4663	19.263	5.12292e-05	0.000888941
513051	mutY DNA glycosylase	MUTYH	0.212791	3.23265	19.2045	5.13131e-05	0.000889196
506705	proline rich 13	PRR13	-0.231484	6.34478	19.1969	5.14662e-05	0.000889966
540481	transcription factor 7 like 2	TCF7L2	-0.825488	2.8215	19.2509	5.14959e-05	0.000889966
493999	diablo IAP-binding mitochondrial protein	DIABLO	-0.117212	5.52603	19.1605	5.22037e-05	0.000898575
539238	ankyrin-2	LOC539238	-0.662112	1.11598	19.1609	5.21942e-05	0.000898575
781011	CD1a molecule	CD1A	-1.57612	0.661495	19.2232	5.21789e-05	0.000898575
515088	GIT ArfGAP 1	GIT1	-0.215543	4.14893	19.1378	5.26696e-05	0.000904355
514291	elastin microfibril interfacer 2	EMILIN2	-0.704686	6.95982	19.2131	5.26802e-05	0.000904355
614042	CDC42 small effector 1	CDC42SE1	0.122354	8.65501	19.1194	5.30484e-05	0.000907043
533333	ELOVL fatty acid elongase 6	ELOVL6	-0.26537	3.62284	19.1195	5.30464e-05	0.000907043
781625	plexin D1	PLXND1	-0.796645	3.61854	19.1975	5.29709e-05	0.000907043
539633	helicase like transcription factor	HLTF	0.289435	7.59491	19.1132	5.3179e-05	0.000908069
112449045	-	-	-1.10722	-0.056451	19.0903	5.37084e-05	0.000915892
517948	phosphatidylinositol-4,5-bisphosphate 3-kinase catalytic subunit beta	PIK3CB	-0.273107	5.32832	19.0722	5.40382e-05	0.000920296
538401	arylsulfatase B	ARSB	-0.302619	6.5575	19.0482	5.45728e-05	0.00092817
513036	leptin receptor overlapping transcript like 1	LEPROTL1	0.163345	6.22711	19.0393	5.47404e-05	0.000929792
536433	testis specific 10	TSGA10	-0.314834	2.48119	19.0323	5.48897e-05	0.000931097
104968671	uncharacterized LOC104968671	LOC104968671	0.440343	1.67611	19.0078	5.54195e-05	0.00093743
539847	zinc finger protein 383	ZNF383	0.33527	2.11937	19.005	5.54817e-05	0.00093743
523911	thioredoxin domain containing 15	TXNDC15	0.189325	4.47243	19.0084	5.5406e-05	0.00093743
509493	spexin hormone	SPX	-0.494094	2.77291	18.999	5.56104e-05	0.000938371
281753	erythrocyte membrane protein band 4.1	EPB41	0.166006	8.8967	18.9786	5.6057e-05	0.000944575
100847947	uncharacterized LOC100847947	LOC100847947	-0.209146	5.65156	18.9756	5.6125e-05	0.000944575
100299025	zinc finger protein OZF	LOC100299025	0.543404	0.090683	18.9604	5.64598e-05	0.000948967
527263	FYN proto-oncogene, Src family tyrosine kinase	FYN	0.173481	7.85003	18.9504	5.6681e-05	0.000951442
535441	zinc and ring finger 3	ZNRF3	0.348347	4.09881	18.9404	5.69038e-05	0.000953935
286865	phosphoinositide-3-kinase, regulatory subunit 3 (gamma)	PIK3R3	0.355537	3.01383	18.9351	5.70224e-05	0.000954679
613696	pleckstrin homology domain containing O2	PLEKHO2	-0.480396	6.6912	18.9864	5.71655e-05	0.000955831
509133	MIA family member 3, ER export factor	MIA3	-0.116963	6.7789	18.8988	5.78416e-05	0.00096588
531240	plexin A1	PLXNA1	-0.45567	1.39642	18.8904	5.80319e-05	0.0009678
100848886	uncharacterized LOC100848886	LOC100848886	-0.9049	0.44733	18.8772	5.83333e-05	0.000971566
100847212	differentiation antagonizing non-protein coding RNA	DANCR	0.476466	2.95476	18.8642	5.86337e-05	0.000974047
510038	aquaporin 11	AQP11	-1.05759	-0.234413	18.8666	5.8577e-05	0.000974047
615350	coiled-coil domain containing 189	CCDC189	0.497256	0.283589	18.8564	5.8812e-05	0.000975748
516287	cytochrome b5 reductase 1	CYB5R1	-0.260191	4.42061	18.8232	5.95863e-05	0.00098732
783432	TNF receptor superfamily member 25	TNFRSF25	0.273292	3.25122	18.8197	5.96682e-05	0.000987405
613607	zinc finger and BTB domain containing 4	ZBTB4	0.266676	6.74985	18.7921	6.03189e-05	0.000995925
614077	protein tyrosine phosphatase, non-receptor type 7	PTPN7	0.212192	5.58541	18.7913	6.0338e-05	0.000995925
508380	transmembrane protein 187	TMEM187	0.238708	2.4866	18.7715	6.08084e-05	0.0010024
521222	methyltransferase like 4	METTL4	0.341954	2.9293	18.7589	6.11112e-05	0.0010061
100048947	ribonuclease L	RNASEL	0.268523	3.52497	18.7478	6.13793e-05	0.00100794
784711	triggering receptor expressed on myeloid cells like 1	TREML1	-0.878631	1.63573	18.7711	6.1316e-05	0.00100794
615537	glutathione S-transferase M2	GSTM2	0.300831	2.73431	18.7328	6.17421e-05	0.0010126
616669	zinc finger CCHC-type containing 24	ZCCHC24	-0.293565	3.6128	18.7092	6.2318e-05	0.00101922
613753	lymphocyte antigen 96	LY96	-0.311539	5.03049	18.7078	6.23539e-05	0.00101922
281070	chromogranin A	CHGA	-1.06375	-0.354023	18.7066	6.23833e-05	0.00101922
519892	NUAK family kinase 1	NUAK1	-1.20072	0.288937	18.7103	6.28245e-05	0.00102512
538993	thymocyte expressed, positive selection associated 1	TESPA1	0.197071	4.92424	18.677	6.31157e-05	0.00102857
783820	zinc finger protein 646	ZNF646	0.338183	4.12045	18.6518	6.37454e-05	0.0010362
767932	5-azacytidine induced 2	AZI2	-0.153946	5.90019	18.6529	6.37167e-05	0.0010362
512445	zinc finger and SCAN domain containing 26	ZSCAN26	0.447392	2.22563	18.6469	6.38691e-05	0.00103691
100849237	uncharacterized LOC100849237	LOC100849237	0.572183	0.190206	18.6344	6.41838e-05	0.0010407
399559	nicotinate phosphoribosyltransferase	NAPRT	-0.630843	1.40307	18.6087	6.4837e-05	0.00104997
100337053	multidrug resistance-associated protein 4-like	LOC100337053	-0.765718	4.6314	18.6752	6.49778e-05	0.00105092
510183	EH domain containing 3	EHD3	0.407697	7.01148	18.6277	6.53716e-05	0.00105597
539873	zinc finger E-box binding homeobox 2	ZEB2	-0.239344	6.10305	18.5751	6.5703e-05	0.00105936
615340	interferon regulatory factor 5	IRF5	-0.330784	6.77672	18.5859	6.57465e-05	0.00105936
516314	nucleolar protein 10	NOL10	0.14869	5.09695	18.5699	6.58385e-05	0.00105951
618648	cAMP regulated phosphoprotein 21	ARPP21	0.432897	0.131084	18.5641	6.59882e-05	0.00106059
533988	nuclear envelope integral membrane protein 1	NEMP1	0.213716	4.08108	18.5404	6.6608e-05	0.00106922
539108	C-C motif chemokine receptor 10	CCR10	-0.547473	0.561704	18.5243	6.7035e-05	0.00107473
101906694	uncharacterized LOC101906694	LOC101906694	-0.885461	3.16213	18.5883	6.714e-05	0.00107508
281857	interleukin 12B	IL12B	-1.23093	1.08993	18.563	6.7227e-05	0.00107513
514735	linker for activation of T cells	LAT	0.219653	6.19832	18.5138	6.73115e-05	0.00107514
100295019	transmembrane protein 232	TMEM232	-0.406052	2.69228	18.5057	6.75276e-05	0.00107726
100125834	stomatin	STOM	-0.598223	6.43023	18.5719	6.76295e-05	0.00107755
540970	janus kinase and microtubule interacting protein 1	JAKMIP1	0.279138	4.09419	18.4861	6.8053e-05	0.00108161
282887	matrix metallopeptidase 15	MMP15	-0.97812	-0.206686	18.488	6.80023e-05	0.00108161
508371	ER membrane protein complex subunit 3	EMC3	-0.16425	6.77214	18.4628	6.86824e-05	0.00109027
107131429	uncharacterized LOC107131429	LOC107131429	0.341245	1.33802	18.4536	6.89317e-05	0.00109288
512593	FYVE, RhoGEF and PH domain containing 2	FGD2	-0.231084	6.69428	18.4471	6.91107e-05	0.00109437
521976	dpy-19 like C-mannosyltransferase 3	DPY19L3	-0.266112	3.57757	18.428	6.96339e-05	0.00110129
112441875	-	-	-0.399032	2.00166	18.4185	6.98956e-05	0.00110408
512626	carnosine dipeptidase 2	CNDP2	-0.436665	5.92061	18.4494	7.01924e-05	0.0011074
280989	allograft inflammatory factor 1	AIF1	-0.691972	6.91197	18.4745	7.02987e-05	0.00110772
532280	centlein	CNTLN	-0.735059	0.678938	18.3939	7.05797e-05	0.00111079
513994	leucine rich repeat kinase 1	LRRK1	-0.236488	4.1188	18.3713	7.12161e-05	0.00111943
789682	mast cell immunoglobulin like receptor 1	MILR1	-0.177228	7.12376	18.3635	7.14351e-05	0.0011215
507983	tetratricopeptide repeat, ankyrin repeat and coiled-coil containing 1	TANC1	0.312508	3.19838	18.342	7.20453e-05	0.00112971
519409	origin recognition complex subunit 5	ORC5	-0.300293	2.55788	18.3376	7.21716e-05	0.00113031
788334	apolipoprotein L3	LOC788334	0.722443	4.31162	18.3965	7.2456e-05	0.00113338
282271	phospholipase A2 group XV	PLA2G15	0.166625	3.04804	18.2928	7.34639e-05	0.00114636
512972	Rho GTPase activating protein 45	ARHGAP45	0.113931	8.38973	18.2944	7.34172e-05	0.00114636
523746	ribosomal protein S6 kinase A4	RPS6KA4	-0.264256	4.51119	18.2703	7.41236e-05	0.00115525
613445	melanoregulin	MREG	-0.296324	5.35126	18.254	7.46037e-05	0.00116131
537351	ATP binding cassette subfamily A member 6	ABCA6	-0.709713	4.14377	18.3179	7.46932e-05	0.00116131
533677	serine/threonine kinase 38	STK38	0.206259	8.44153	18.247	7.48098e-05	0.00116172
510859	SAGA complex associated factor 29	SGF29	0.202487	3.37385	18.2408	7.49943e-05	0.00116318
101902555	multidrug resistance-associated protein 4-like	LOC101902555	1.218	5.45631	18.3072	7.52209e-05	0.00116332
282078	SEC11 homolog A, signal peptidase complex subunit	SEC11A	-0.165947	5.58908	18.2339	7.51998e-05	0.00116332
404130	argonaute 2, RISC catalytic component	AGO2	-0.182805	4.84493	18.2303	7.53081e-05	0.00116332
533829	SRY-box 5	SOX5	-0.487725	5.51318	18.2779	7.53651e-05	0.00116332
532724	aldehyde dehydrogenase 5 family member A1	ALDH5A1	0.406191	6.0097	18.2541	7.55966e-05	0.00116549
617635	RAB24, member RAS oncogene family	RAB24	-0.213083	4.84384	18.2034	7.61167e-05	0.00117211
523847	charged multivesicular body protein 2A	CHMP2A	-0.209029	5.46053	18.1978	7.62857e-05	0.0011733
539274	AT-hook-containing transcription factor	LOC539274	0.194425	7.4432	18.1922	7.64569e-05	0.00117453
507204	nemo like kinase	NLK	0.22951	4.36041	18.1503	7.77386e-05	0.00118713
767602	adaptor related protein complex 3 beta 1 subunit	AP3B1	0.214573	7.0356	18.1567	7.75424e-05	0.00118713
100126042	aldehyde dehydrogenase 4 family member A1	ALDH4A1	-0.373182	3.99203	18.1503	7.77374e-05	0.00118713
531974	neuron navigator 1	LOC531974	-0.384797	4.58483	18.1607	7.76363e-05	0.00118713
282467	S100 calcium binding protein A12	S100A12	-0.613966	9.15854	18.2237	7.75581e-05	0.00118713
514555	ubiquitin associated and SH3 domain containing A	UBASH3A	0.233841	5.0288	18.1387	7.80979e-05	0.0011912
613491	transmembrane protein 71	TMEM71	0.210781	7.21064	18.1318	7.83132e-05	0.00119307
100297044	C-C motif chemokine 14	LOC100297044	1.2463	0.838222	18.1499	7.87962e-05	0.00119901
525174	KIAA1211 like	KIAA1211L	0.407607	0.270626	18.0951	7.94621e-05	0.00120771
514168	pyridoxal kinase	PDXK	-0.452106	6.05635	18.1388	7.95852e-05	0.00120815
282223	ectonucleoside triphosphate diphosphohydrolase 1	ENTPD1	-0.270212	4.67186	18.0842	7.98066e-05	0.00120996
280933	suppression of tumorigenicity 7	ST7	-0.271573	3.39108	18.0816	7.98921e-05	0.00120996
112449282	-	-	0.270641	2.67152	18.0573	8.06664e-05	0.00121453
617001	family with sequence similarity 213 member B	FAM213B	0.253002	3.63453	18.0585	8.06272e-05	0.00121453
100140040	transmembrane p24 trafficking protein 2	TMED2	-0.175806	8.61904	18.0691	8.02896e-05	0.00121453
512653	Rab acceptor 1	RABAC1	-0.184349	5.56587	18.0606	8.05618e-05	0.00121453
280815	NPC intracellular cholesterol transporter 2	NPC2	-0.365369	7.71009	18.091	8.03945e-05	0.00121453
407215	lysine acetyltransferase 2B	KAT2B	-0.278083	6.37552	18.0458	8.10371e-05	0.00121868
516426	leucine zipper protein 1	LUZP1	-0.5302	2.22824	18.0186	8.19176e-05	0.00123049
112446759	-	-	0.176754	4.94048	18.0086	8.22443e-05	0.00123395
508131	zinc finger protein 665	LOC508131	1.12646	1.35435	18.0183	8.34382e-05	0.0012475
100301422	Ig delta chain C region-like	LOC100301422	0.312448	7.69966	17.9801	8.33959e-05	0.0012475
613930	G protein subunit gamma 10	GNG10	-0.265901	6.65304	17.9737	8.33962e-05	0.0012475
512479	heterogeneous nuclear ribonucleoprotein R	HNRNPR	0.102217	8.15193	17.9586	8.39007e-05	0.00125296
511553	low density lipoprotein receptor class A domain containing 4	LDLRAD4	0.257654	6.39373	17.9369	8.46282e-05	0.00126144
540138	transmembrane protein 109	TMEM109	-0.315296	5.50307	17.9368	8.46652e-05	0.00126144
514028	dermatan sulfate epimerase	DSE	-0.276775	4.04925	17.9283	8.49193e-05	0.00126376
514940	influenza virus NS1A binding protein	IVNS1ABP	0.211272	6.72247	17.9208	8.51752e-05	0.00126514
616994	LRR binding FLII interacting protein 1	LRRFIP1	-0.140499	8.18049	17.9198	8.52083e-05	0.00126514
509150	ETHE1, persulfide dioxygenase	ETHE1	-0.243186	4.43416	17.912	8.54744e-05	0.0012659
541077	eukaryotic translation termination factor 1	ETF1	-0.252313	7.89657	17.9143	8.53962e-05	0.0012659
513275	syntaxin 3	STX3	-0.511702	2.43545	17.9096	8.5555e-05	0.0012659
107131805	uncharacterized LOC107131805	LOC107131805	0.616031	2.04089	17.8968	8.59935e-05	0.00127092
507193	adducin 1	ADD1	0.116626	8.06904	17.8892	8.62526e-05	0.00127329
789597	Rap guanine nucleotide exchange factor 6	RAPGEF6	0.210747	7.43702	17.8768	8.66827e-05	0.00127585
506687	solute carrier family 37 member 2	SLC37A2	-0.271102	5.83847	17.8785	8.66235e-05	0.00127585
515669	phospholipase C beta 3	PLCB3	-0.397427	3.36801	17.8756	8.67235e-05	0.00127585
617034	CD83 molecule	CD83	-0.491448	8.5717	17.9206	8.69864e-05	0.00127825
535390	protein phosphatase methylesterase 1	PPME1	0.118695	4.74665	17.854	8.74742e-05	0.00128395
614073	small vasohibin binding protein	SVBP	-0.200487	4.75282	17.848	8.76848e-05	0.00128558
282101	transient receptor potential channel 2	TRPC2	0.310501	2.43929	17.8192	8.86966e-05	0.00129598
522965	CAP-Gly domain containing linker protein 3	CLIP3	0.282674	3.32463	17.8195	8.86889e-05	0.00129598
512377	RAB5-interacting protein	C13H20orf24	-0.198311	5.78265	17.8228	8.85725e-05	0.00129598
539534	sphingosine-1-phosphate receptor 4	S1PR4	0.243643	4.91431	17.789	8.97749e-05	0.00131025
538943	GINS complex subunit 3	GINS3	0.194232	4.59691	17.7713	9.04103e-05	0.00131789
508907	prolyl-tRNA synthetase 2, mitochondrial	PARS2	0.178782	2.79117	17.7688	9.05036e-05	0.00131789
513654	G protein signaling modulator 2	GPSM2	-0.277045	2.97352	17.7161	9.243e-05	0.00134442
507236	zinc finger protein 311	ZNF311	0.451625	1.8544	17.6968	9.31462e-05	0.0013533
101910000	pentatricopeptide repeat-containing protein 1, mitochondrial	LOC101910000	0.15494	3.83547	17.683	9.36604e-05	0.00135924
101904496	G protein-coupled receptor 82	GPR82	0.68458	2.09913	17.6687	9.45758e-05	0.00136943
518976	solute carrier family 31 member 1	SLC31A1	-0.286966	5.75514	17.6594	9.45529e-05	0.00136943
281630	apurinic/apyrimidinic endodeoxyribonuclease 1	APEX1	0.153679	7.05522	17.6241	9.58968e-05	0.00138084
100138267	SUMO specific peptidase 3	SENP3	0.0961543	6.16634	17.631	9.56322e-05	0.00138084
514176	zinc finger DHHC-type containing 13	ZDHHC13	-0.277403	4.47606	17.6243	9.58889e-05	0.00138084
508161	peptidyl arginine deiminase 4	PADI4	-0.607299	3.83181	17.6705	9.59006e-05	0.00138084
518080	multidrug resistance-associated protein 1	LOC518080	-0.839982	3.74316	17.6963	9.56257e-05	0.00138084
518169	cathepsin A	CTSA	-0.21438	6.81426	17.6118	9.63731e-05	0.00138609
404134	transmembrane BAX inhibitor motif containing 1	TMBIM1	-0.761799	5.51844	17.6739	9.64819e-05	0.0013861
539035	ring finger protein 13	RNF13	-0.151094	6.50096	17.6015	9.67708e-05	0.0013887
512869	ring finger protein 213-like	LOC512869	2.67333	2.44862	17.6665	9.69347e-05	0.00138937
505472	glycogen phosphorylase L	PYGL	-0.388739	8.06499	17.625	9.70336e-05	0.00138937
504390	reactive intermediate imine deaminase A homolog	RIDA	-0.424624	7.14408	17.6018	9.84763e-05	0.00140846
784484	DENN domain containing 5A	DENND5A	-0.199444	8.30243	17.555	9.8592e-05	0.00140855
530973	zinc finger protein 416	LOC530973	0.290815	1.53841	17.5478	9.88768e-05	0.00141105
511669	zinc finger protein 696	ZNF696	0.305445	2.4477	17.4989	0.000100835	0.00143423
532789	pro-apoptotic WT1 regulator	PAWR	0.269524	4.78184	17.5004	0.000100776	0.00143423
511198	family with sequence similarity 114 member A2	FAM114A2	0.17267	5.13155	17.502	0.00010071	0.00143423
280726	argininosuccinate synthase 1	ASS1	-0.495621	4.19966	17.4987	0.000102102	0.00145064
511983	secernin 3	SCRN3	-0.455684	3.9694	17.4775	0.000102509	0.00145481
509827	activating transcription factor 2	ATF2	0.189004	6.23515	17.4133	0.000104361	0.0014794
613357	endoplasmic reticulum protein 29	ERP29	-0.154128	6.93547	17.4059	0.000104674	0.0014794
507346	microsomal glutathione S-transferase 3	MGST3	-0.190145	4.99845	17.4052	0.000104702	0.0014794
519148	syntaxin 2	STX2	-0.504213	5.59549	17.4569	0.000104633	0.0014794
510979	syndecan binding protein	SDCBP	-0.358023	7.92439	17.4074	0.000105565	0.00148995
616441	thymocyte nuclear protein 1	THYN1	0.216589	4.45876	17.3784	0.000105837	0.00149216
614679	hexamethylene bisacetamide inducible 2	HEXIM2	-0.473434	0.490072	17.3741	0.000106022	0.00149313
515816	NIMA related kinase 6	NEK6	-0.389544	5.58629	17.3936	0.000106221	0.00149429
112447116	-	-	0.428643	3.0093	17.351	0.000107009	0.00150374
282022	prostaglandin-endoperoxide synthase 1	PTGS1	-0.452778	0.0704584	17.3452	0.00010726	0.00150562
539140	dual specificity phosphatase 2	DUSP2	-0.451414	7.03271	17.3884	0.000107421	0.00150624
536706	ecotropic viral integration site 5	EVI5	-0.217798	4.83266	17.3221	0.000108264	0.00151641
508334	family with sequence similarity 160 member A2	FAM160A2	0.159294	5.36591	17.3003	0.000109215	0.00152806
514928	kinesin family member 1C	KIF1C	-0.19404	4.50021	17.2444	0.000111706	0.00156122
616791	chromosome 5 C12orf45 homolog	C5H12orf45	0.284925	4.13266	17.234	0.000112173	0.00156604
538998	FK506 binding protein 2	FKBP2	-0.216316	4.60853	17.2164	0.000112973	0.0015755
282161	calcium voltage-gated channel auxiliary subunit beta 4	CACNB4	0.314957	1.13596	17.2037	0.000113553	0.00158187
538513	synaptotagmin 3	SYT3	0.710426	-0.239671	17.1935	0.000114022	0.00158496
505719	MINDY lysine 48 deubiquitinase 1	MINDY1	-0.474495	3.17766	17.1996	0.000113958	0.00158496
614170	DDB1 and CUL4 associated factor 17	DCAF17	0.158899	4.82283	17.1844	0.000114441	0.00158564
505332	phosphatidylserine decarboxylase	PISD	-0.264705	3.38722	17.1897	0.000114196	0.00158564
541100	pleckstrin homology, MyTH4 and FERM domain containing H3	PLEKHH3	-0.62633	-0.172211	17.1858	0.000114374	0.00158564
618831	T-cell receptor alpha chain V region HPB-MLT-like	LOC618831	-0.610084	2.85284	17.2007	0.000114698	0.00158749
785222	RCC1 and BTB domain containing protein 1	RCBTB1	0.2023	4.38811	17.1724	0.000114995	0.0015899
540396	human immunodeficiency virus type I enhancer binding protein 2	HIVEP2	0.206655	7.57198	17.1573	0.000115697	0.00159447
532848	centrosomal protein 295	CEP295	0.143622	6.41006	17.1581	0.000115662	0.00159447
360195	fucosyltransferase 10	FUT10	-0.407929	1.44726	17.1597	0.000115586	0.00159447
514949	catechol-O-methyltransferase domain containing 1	COMTD1	0.336134	0.938295	17.1453	0.000116262	0.0015992
617771	ubiquitin conjugating enzyme E2 V1	UBE2V1	0.126762	7.57316	17.1447	0.000116289	0.0015992
768050	SMAD family member 5	SMAD5	-0.212703	4.40906	17.0868	0.000119042	0.00163356
404187	cathepsin Z	CTSZ	-0.384845	5.42053	17.1104	0.000119005	0.00163356
539687	par-6 family cell polarity regulator beta	PARD6B	0.483338	2.14501	17.0783	0.000119451	0.00163743
506501	telomeric repeat binding factor 2	TERF2	0.168773	5.52812	17.0626	0.000120213	0.00164611
532829	lysophosphatidic acid receptor 3	LPAR3	0.343107	3.13004	17.0486	0.000120892	0.00165275
281725	crystallin lambda 1	CRYL1	-0.363411	1.76641	17.0473	0.000120955	0.00165275
504287	sterol O-acyltransferase 1	SOAT1	-0.345992	5.84117	17.0364	0.000122232	0.00166843
613821	microtubule associated protein 9	MAP9	0.250643	2.48078	16.9937	0.000123606	0.00168361
509188	WW domain binding protein 1	WBP1	0.161741	3.94388	16.9939	0.000123596	0.00168361
538814	NHL repeat containing E3 ubiquitin protein ligase 1	NHLRC1	-0.543419	1.35955	16.9902	0.000123785	0.00168426
534669	general transcription factor IIi	GTF2I	0.280058	6.31144	16.9616	0.000125249	0.00170058
112444593	-	-	0.202425	2.65571	16.9616	0.000125224	0.00170058
540387	cysteinyl leukotriene receptor 2	CYSLTR2	0.364378	1.13056	16.9498	0.000125823	0.00170531
614778	chromosome 8 open reading frame, human C9orf85	C8H9orf85	0.25365	2.44101	16.9491	0.000125862	0.00170531
514534	WC1.3 molecule	WC1.3	-0.697198	5.78039	17.0048	0.000126101	0.00170675
531906	grainyhead like transcription factor 3	GRHL3	0.460635	-0.128137	16.9289	0.000126895	0.00171568
781977	secreted and transmembrane 1-like	LOC781977	-0.772075	2.5979	16.9577	0.000127414	0.0017209
614972	nipsnap homolog 1	NIPSNAP1	0.14431	5.55311	16.9106	0.000127838	0.00172481
511042	nicotinamide nucleotide adenylyltransferase 2	NMNAT2	0.457278	3.4361	16.8754	0.000130146	0.00175249
507554	retinoid X receptor alpha	RXRA	-0.382791	5.88372	16.8929	0.000130162	0.00175249
535099	myotubularin related protein 3	MTMR3	0.117202	6.81135	16.8537	0.000130823	0.00175955
338060	NADH:ubiquinone oxidoreductase subunit A10	NDUFA10	-0.102888	5.9813	16.8442	0.000131326	0.00176446
510390	ATPase H+ transporting accessory protein 1 like	ATP6AP1L	0.654132	-0.301032	16.8275	0.000132223	0.0017728
524608	discoidin, CUB and LCCL domain containing 2	DCBLD2	-0.527824	0.587238	16.8293	0.000132125	0.0017728
527577	E3 ubiquitin-protein ligase TRIM4	LOC527577	0.205023	5.69746	16.8161	0.000132835	0.00177814
535148	chromosome 11 C9orf78 homolog	C11H9orf78	-0.10957	5.57889	16.8124	0.000133036	0.00177814
515490	Rho GTPase activating protein 31	ARHGAP31	-0.333455	5.92653	16.8271	0.000132926	0.00177814
781298	phosphatidylcholine transfer protein	LOC781298	-0.782468	4.01741	16.8689	0.000133199	0.00177848
617512	cyclin D1 binding protein 1	CCNDBP1	-0.161976	6.63936	16.7982	0.000133802	0.00178468
104971388	uncharacterized LOC104971388	LOC104971388	-0.64159	-0.117447	16.7942	0.000134017	0.00178569
282459	protein phosphatase 1 regulatory inhibitor subunit 1B	PPP1R1B	1.07378	5.80132	16.8488	0.000134499	0.00179026
508847	growth factor receptor bound protein 7	GRB7	0.673504	1.89367	16.7879	0.000134649	0.0017904
101903084	T-cell receptor beta chain V region CTL-L17-like	LOC101903084	0.7662	0.227187	16.7503	0.000136429	0.0018122
533523	discoidin domain receptor tyrosine kinase 2	DDR2	0.499551	1.09252	16.7306	0.000137529	0.00182493
282494	major histocompatibility complex, class II, DQ alpha 5	BOLA-DQA5	-0.853251	7.49602	16.7818	0.000138186	0.00183175
511363	spermatogenesis associated 20	SPATA20	0.643212	0.551585	16.7144	0.000138438	0.00183319
516214	renin binding protein	RENBP	-0.207338	4.39122	16.7063	0.000138891	0.0018373
515491	cell migration inducing hyaluronidase 2	CEMIP2	0.217003	5.22295	16.6927	0.000139665	0.00184564
527574	spalt like transcription factor 2	SALL2	0.456045	1.14626	16.6842	0.000140149	0.00184824
536676	N(alpha)-acetyltransferase 15, NatA auxiliary subunit	NAA15	0.156195	6.12827	16.6863	0.000140026	0.00184824
407100	tight junction protein 3	TJP3	-0.39764	3.01789	16.6797	0.000140401	0.00184966
112448743	-	-	0.667479	1.16784	16.6688	0.000141027	0.00185246
509200	hepatocyte nuclear factor 4 alpha	HNF4A	0.641225	0.16428	16.6685	0.000141045	0.00185246
518761	spire type actin nucleation factor 2	SPIRE2	-0.472978	2.09035	16.6685	0.000141044	0.00185246
768320	defensin beta 7	DEFB7	-0.864736	3.01391	16.7151	0.000141612	0.00185801
112446748	-	-	-0.745798	1.34208	16.6429	0.00014263	0.00186946
506802	phospholipase A2, group XVI	PLA2G16	-0.291746	5.69503	16.6287	0.000143381	0.00187571
281986	phospholipase C delta 1	PLCD1	-0.569815	1.85313	16.6278	0.000143399	0.00187571
281053	CD3d molecule	CD3D	0.219964	8.00891	16.6226	0.000143707	0.00187783
521175	gigaxonin	GAN	-0.221791	2.84935	16.6166	0.000144058	0.00188051
618637	tripartite motif containing 65	TRIM65	-0.194939	4.47806	16.6138	0.00014422	0.00188071
101903368	uncharacterized LOC101903368	LOC101903368	0.67741	0.337689	16.5984	0.000145127	0.00188871
100138313	fucose-1-phosphate guanylyltransferase	FPGT	0.265942	3.43535	16.599	0.000145093	0.00188871
510689	nuclear apoptosis inducing factor 1	NAIF1	0.210104	2.54341	16.5844	0.00014596	0.00189763
511018	B cell receptor associated protein 29	BCAP29	-0.182018	5.57164	16.5705	0.000146786	0.00190471
407154	gap junction protein beta 2	GJB2	-0.718105	2.16632	16.5881	0.000146801	0.00190471
104970757	T-cell receptor alpha chain V region CTL-L17-like	LOC104970757	0.615028	0.959511	16.535	0.000148925	0.00193033
504317	LDL receptor related protein 4	LRP4	-0.497592	2.99207	16.5304	0.000149514	0.00193211
524684	proprotein convertase subtilisin/kexin type 6	PCSK6	-0.544987	0.599663	16.5274	0.000149386	0.00193211
538981	CTTNBP2 N-terminal like	CTTNBP2NL	-0.825572	2.02636	16.5541	0.00014946	0.00193211
112448763	-	-	-0.640629	3.30817	16.5595	0.000149848	0.00193448
282527	TNF receptor superfamily member 1A	TNFRSF1A	-0.548324	6.54845	16.5695	0.000150276	0.00193806
531676	KDEL endoplasmic reticulum protein retention receptor 2	KDELR2	-0.193012	6.04047	16.5062	0.000150684	0.00194137
281226	molybdenum cofactor sulfurase	MOCOS	-0.710063	3.88127	16.5572	0.00015102	0.00194376
527964	par-3 family cell polarity regulator	PARD3	0.47189	0.82668	16.4967	0.000151268	0.001945
782605	elongation factor for RNA polymerase II 2	ELL2	-0.283984	6.03653	16.4845	0.00015206	0.00195324
518878	coiled-coil domain containing 57	CCDC57	0.376936	4.72669	16.4808	0.000153016	0.00196276
614958	histone cluster 1, H2bn	HIST1H2BB	0.203765	6.01393	16.4671	0.000153107	0.00196276
282530	major histocompatibility complex, class II, DRB3	BOLA-DRB3	0.202908	10.4084	16.4512	0.000154104	0.00197357
506364	sialic acid-binding Ig-like lectin 8	LOC506364	-0.492823	1.22613	16.4441	0.000154553	0.00197736
523783	solute carrier family 35 member E4	SLC35E4	-0.458495	1.61706	16.4389	0.000154884	0.00197963
100294758	zinc finger protein 16	ZNF16	0.325321	3.02406	16.4358	0.00015508	0.00198015
618399	G protein subunit gamma 7	GNG7	-0.202347	6.05068	16.4227	0.000155911	0.0019888
514832	peroxisomal biogenesis factor 5	PEX5	0.113106	4.64389	16.4043	0.000157086	0.00199988
507654	ADAMTS like 4	ADAMTSL4	-0.31803	4.43488	16.4042	0.000157091	0.00199988
506096	heat shock protein family A (Hsp70) member 4 like	HSPA4L	0.36864	0.785177	16.4002	0.000157349	0.00200118
112444282	-	-	0.479503	-0.142937	16.389	0.000158076	0.00200645
519743	PAN3 poly(A) specific ribonuclease subunit	PAN3	0.175299	7.26551	16.3907	0.000157966	0.00200645
513300	SUMO peptidase family member, NEDD8 specific	SENP8	0.297098	1.1013	16.3715	0.000159205	0.00201681
783855	TRAF interacting protein with forkhead associated domain	TIFA	-0.331392	6.15906	16.3864	0.000159183	0.00201681
767860	leucine rich repeat neuronal 2	LRRN2	0.273756	3.13264	16.3489	0.000160683	0.00203352
781492	NIPA like domain containing 2	NIPAL2	0.325718	2.58592	16.3374	0.00016144	0.0020411
508235	F-box protein 7	FBXO7	0.144741	5.90294	16.3195	0.00016263	0.00205249
511125	ring finger protein 135	RNF135	-0.269927	6.35045	16.319	0.000162661	0.00205249
614165	serine palmitoyltransferase long chain base subunit 1	SPTLC1	-0.214463	5.87361	16.3039	0.000163674	0.00206326
510244	cyclin dependent kinase inhibitor 2D	CDKN2D	-0.239163	6.12079	16.2978	0.000164081	0.00206402
538517	arrestin domain containing 4	ARRDC4	-0.350912	5.70187	16.312	0.000164216	0.00206402
281199	glutamate-ammonia ligase	GLUL	-0.553732	7.83077	16.3528	0.000164098	0.00206402
614409	androgen induced 1	AIG1	-0.276579	4.18458	16.2863	0.000164858	0.00206919
510524	cathepsin H	CTSH	-0.350205	7.72937	16.3063	0.00016495	0.00206919
112444907	-	-	0.413599	1.12565	16.2677	0.000166113	0.00208176
537711	abl interactor 2	ABI2	0.245685	4.0334	16.2636	0.000166395	0.00208326
337885	prostaglandin D2 receptor 2	PTGDR2	0.414291	2.32804	16.2573	0.000166822	0.00208658
512659	membrane palmitoylated protein 7	MPP7	0.403409	3.63104	16.2449	0.000167891	0.0020979
537662	DENN domain containing 6A	DENND6A	0.118197	5.3807	16.238	0.000168148	0.00209908
504819	nexilin F-actin binding protein	NEXN	-0.759964	-0.102716	16.2218	0.00016927	0.00211103
282329	prostaglandin E receptor 2	PTGER2	-0.61017	3.84848	16.2576	0.00016983	0.00211597
523536	zinc finger protein 639	ZNF639	-0.115784	5.14757	16.2064	0.000170342	0.00212028
539139	Kruppel like factor 9	KLF9	-0.475679	2.75361	16.1998	0.000170802	0.0021219
511556	solute carrier family 46 member 2	SLC46A2	-0.691573	5.05465	16.2576	0.000170652	0.0021219
787862	formin homology 2 domain containing 1	FHOD1	-0.253998	4.23768	16.1932	0.000171264	0.00212559
520387	C2 calcium dependent domain containing 5	C2CD5	0.173271	6.50102	16.1906	0.000171452	0.00212587
515361	lysophosphatidylcholine acyltransferase 3	LPCAT3	-0.237821	5.09878	16.1822	0.000172037	0.00213107
504393	transmembrane protein 25	TMEM25	0.282529	1.59592	16.1579	0.000173765	0.00213978
515270	guanidinoacetate N-methyltransferase	GAMT	0.246233	2.30702	16.1629	0.000173406	0.00213978
507141	CD52 molecule	CD52	0.196475	9.94001	16.1513	0.000174238	0.00213978
782793	protein kinase D2	PRKD2	0.189658	7.38091	16.1604	0.000173584	0.00213978
784219	nucleoporin 214	NUP214	0.154793	6.80893	16.1557	0.000173923	0.00213978
508712	kynurenine aminotransferase 3	KYAT3	0.15282	4.76348	16.1529	0.000174117	0.00213978
614055	myosin, light chain 12B, regulatory	MYL12B	-0.205288	4.91819	16.1648	0.000173276	0.00213978
516077	BCL2 interacting protein 2	BNIP2	-0.208394	6.30281	16.1599	0.000173619	0.00213978
528013	smoothelin	SMTN	-0.364635	2.06892	16.1658	0.000173205	0.00213978
520630	solute carrier family 45 member 4	SLC45A4	-0.404923	2.53408	16.1217	0.000176362	0.00216379
107132994	translation initiation factor IF-2-like	LOC107132994	-0.644078	1.26867	16.1118	0.000177086	0.00216854
535868	BR serine/threonine kinase 2	BRSK2	-1.14537	-0.156017	16.1261	0.000176928	0.00216854
615296	ceramide synthase 1	CERS1	-0.404262	0.895715	16.1049	0.000177589	0.00217263
777592	family with sequence similarity 229 member B	FAM229B	0.726054	-0.439233	16.0956	0.000178268	0.00217473
768057	HIG1 hypoxia inducible domain family member 1A	HIGD1A	-0.269183	6.21193	16.1002	0.00017793	0.00217473
408007	purinergic receptor P2Y12	P2RY12	-0.654417	0.327551	16.0969	0.000178169	0.00217473
100847180	zinc finger protein 665	LOC100847180	0.274397	4.71153	16.0919	0.000178538	0.00217596
507905	lysine demethylase 8	KDM8	-0.473926	2.03699	16.0874	0.000178865	0.00217789
505103	phosphoglycerate dehydrogenase	PHGDH	-0.258603	8.34235	16.0844	0.000179086	0.00217801
539542	hematopoietically expressed homeobox	HHEX	-0.314506	6.84469	16.095	0.000179214	0.00217801
282601	ADP-ribosylation factor 2	ARF2	-0.280089	3.73615	16.0786	0.000179514	0.00217959
282308	phosphoinositide-3-kinase regulatory subunit 2	PIK3R2	0.218908	3.14838	16.0703	0.000180126	0.00218496
615835	leucine rich melanocyte differentiation associated	LRMDA	-0.600398	3.04752	16.0907	0.000180511	0.00218757
531350	BTB domain and CNC homolog 1	BACH1	-0.376865	6.53421	16.0894	0.000180713	0.00218796
505290	monoglyceride lipase	MGLL	-0.591291	1.39028	16.0541	0.00018133	0.00219336
788568	zinc finger protein 775	ZNF775	0.335542	1.04472	16.0488	0.000181727	0.0021961
613577	homocysteine inducible ER protein with ubiquitin like domain 1	HERPUD1	-0.225801	7.62516	16.0378	0.00018255	0.00220397
614455	retinol saturase	RETSAT	-0.240922	3.89915	16.0201	0.000183882	0.00221796
538566	heparan sulfate 6-O-sulfotransferase 3	HS6ST3	1.61159	0.968789	16.0511	0.000185583	0.0022343
513520	ATPase H+ transporting accessory protein 2	ATP6AP2	-0.169564	7.57802	15.9983	0.000185539	0.0022343
507878	SREBF chaperone	SCAP	0.130131	6.21231	15.9894	0.000186219	0.00223985
525938	glutathione S-transferase pi 1	GSTP1	-0.179024	3.97202	15.9844	0.0001866	0.00224025
507126	thymocyte selection associated family member 2	THEMIS2	-0.405301	6.15579	16.0195	0.000186524	0.00224025
281972	phosphodiesterase 5A	PDE5A	0.627217	0.284533	15.9766	0.000187207	0.00224125
514788	acyl-CoA thioesterase 7	ACOT7	-0.325785	4.54658	15.9787	0.000187039	0.00224125
512417	solute carrier family 22 member 15	SLC22A15	-0.550312	0.480573	15.9785	0.000187056	0.00224125
281987	phospholipase C gamma 1	PLCG1	0.191111	6.10088	15.9712	0.000187622	0.00224205
788760	EH domain binding protein 1 like 1	EHBP1L1	-0.183415	7.47604	15.9732	0.000187464	0.00224205
514021	zinc finger protein 599	ZNF599	0.286154	2.17473	15.9601	0.000188479	0.00225019
515924	ret proto-oncogene	RET	-0.618554	2.06382	15.9459	0.000189842	0.00226437
537203	dedicator of cytokinesis 1	DOCK1	-0.546146	3.9651	15.9706	0.00019059	0.00227119
507389	glycoprotein M6A	GPM6A	0.470091	3.26007	15.9375	0.000190883	0.00227257
510203	caveolae associated protein 3	CAVIN3	-0.662606	1.16846	15.9239	0.000191309	0.00227553
506621	zinc finger protein 268	ZNF268	0.290648	3.49098	15.9085	0.000192526	0.0022852
509931	family with sequence similarity 117 member A	FAM117A	0.183923	5.20964	15.9069	0.000192655	0.0022852
281072	lysosomal trafficking regulator	LYST	-0.2451	6.5536	15.911	0.000192328	0.0022852
512690	F-box and leucine rich repeat protein 6	FBXL6	0.223337	2.76823	15.8984	0.000193332	0.00229111
281050	CD28 molecule	CD28	0.258373	6.41744	15.8958	0.000193537	0.00229143
539277	calmodulin like 4	CALML4	-0.426104	1.50579	15.8652	0.000195998	0.00231844
533788	protein phosphatase 2 regulatory subunit B'alpha	PPP2R5A	0.100648	8.13101	15.8353	0.000198428	0.00234503
101907661	uncharacterized LOC101907661	LOC101907661	0.491298	1.39035	15.8263	0.000199165	0.00235158
282290	NADH:ubiquinone oxidoreductase core subunit V2	NDUFV2	-0.123383	6.46998	15.8134	0.000200232	0.002362
104968570	zinc finger protein 316	ZNF316	-0.206836	3.45268	15.8063	0.000200818	0.00236675
511435	CD81 molecule	CD81	-0.157723	7.48551	15.8036	0.000201037	0.00236715
506848	suppressor of IKBKE 1	SIKE1	-0.157571	4.84129	15.7895	0.000202215	0.00237884
788251	pleckstrin homology domain containing O1	PLEKHO1	-0.275025	5.97096	15.7873	0.000202406	0.00237892
510658	solute carrier family 2 member 6	SLC2A6	-0.631056	4.34413	15.8333	0.000202799	0.00238136
112442265	-	-	0.375714	0.65714	15.7631	0.000204428	0.00239697
510921	general transcription factor IIE subunit 2	GTF2E2	0.15637	6.59001	15.7578	0.000204874	0.00239697
506325	zinc finger MYND-type containing 11	ZMYND11	0.116973	7.37936	15.7609	0.000204611	0.00239697
513167	collagen beta(1-O)galactosyltransferase 1	COLGALT1	-0.307717	6.27276	15.7676	0.000204727	0.00239697
507031	syntaxin 7	STX7	-0.169075	7.36268	15.7415	0.000206262	0.00241102
530613	arylacetamide deacetylase like 3	AADACL3	1.22338	0.988634	15.7659	0.000207389	0.0024176
527934	coronin 7	CORO7	-0.182628	6.37235	15.7291	0.000207324	0.0024176
281105	cathepsin B	CTSB	-0.471275	9.05448	15.7722	0.000207186	0.0024176
618814	3-hydroxyacyl-CoA dehydratase 4	HACD4	-0.298643	5.17094	15.7191	0.000208199	0.00242484
281312	methionine sulfoxide reductase A	MSRA	-0.209801	4.4965	15.7044	0.000209449	0.00243719
614497	A-kinase anchoring protein 2	AKAP2	-0.440323	5.25146	15.7277	0.000210456	0.00244669
514566	PR/SET domain 15	PRDM15	-0.274729	2.59043	15.6604	0.000213295	0.00247746
281834	tRNA methyltransferase 2 homolog A	TRMT2A	0.20588	4.30382	15.6447	0.000214681	0.00248906
540910	SWI/SNF related, matrix associated, actin dependent regulator of chromatin, subfamily e, member 1	SMARCE1	0.101975	7.54914	15.6458	0.000214587	0.00248906
511223	vacuolar protein sorting 36 homolog	VPS36	-0.125799	6.62502	15.6127	0.000217549	0.00252004
512056	RAS guanyl releasing protein 2	RASGRP2	0.162227	7.92978	15.5932	0.00021931	0.00253587
508858	duodenase-1	LOC508858	-1.37667	1.68974	15.6452	0.000219297	0.00253587
282136	G protein-coupled receptor kinase 3	GRK3	-0.267913	6.95436	15.58	0.000220562	0.00254805
540689	sperm associated antigen 9	SPAG9	-0.144044	6.80192	15.5747	0.000221001	0.00255083
281229	hypoxanthine phosphoribosyltransferase 1	HPRT1	-0.224047	7.18079	15.5607	0.000222286	0.00256337
786476	SERTA domain containing 2	SERTAD2	0.163679	5.93488	15.5543	0.000222875	0.00256785
520088	maternal embryonic leucine zipper kinase	MELK	0.293955	2.95648	15.5483	0.000223429	0.00257194
511583	family with sequence similarity 114 member A1	FAM114A1	-0.34831	3.78068	15.5418	0.000224034	0.0025752
533844	CD163 molecule	CD163	-0.743306	5.31107	15.5907	0.000224269	0.0025752
781726	T-cell surface glycoprotein CD1b-2-like	LOC781726	-1.51532	0.262445	15.5793	0.000224313	0.0025752
509328	chondroitin sulfate N-acetylgalactosaminyltransferase 2	CSGALNACT2	-0.201357	6.53791	15.529	0.000225222	0.00258333
539640	regulator of calcineurin 1	RCAN1	0.24914	3.8937	15.4952	0.000228409	0.00261521
614909	interferon regulatory factor 8	IRF8	-0.264165	6.15678	15.4958	0.000228349	0.00261521
538366	sorting nexin 18	SNX18	-0.339122	6.49741	15.5092	0.000228885	0.00261833
536508	dpy-19 like C-mannosyltransferase 1	DPY19L1	-0.464026	5.3384	15.5239	0.000229227	0.00261991
281373	prolyl 4-hydroxylase subunit beta	P4HB	-0.215754	8.4343	15.4749	0.000230334	0.00263023
788673	hdc homolog, cell cycle regulator	HECA	0.173978	8.14499	15.4639	0.000231394	0.00263999
537894	structural maintenance of chromosomes flexible hinge domain containing 1	SMCHD1	0.147941	7.9578	15.4577	0.000231992	0.00264446
506607	1-acylglycerol-3-phosphate O-acyltransferase 3	AGPAT3	-0.233576	5.34489	15.4415	0.00023355	0.00265987
782988	mitochondrial transcription termination factor 2	MTERF2	0.440332	0.608742	15.4291	0.000234764	0.00266425
100300968	MYCBP associated and testis expressed 1	MAATS1	0.338018	1.32347	15.4316	0.000234513	0.00266425
404148	phosphoglycerate mutase 1	PGAM1	-0.186491	8.39461	15.4307	0.000234608	0.00266425
533297	Y-box binding protein 3	YBX3	-0.229202	6.72871	15.4326	0.000234424	0.00266425
100336941	carcinoembryonic antigen-related cell adhesion molecule 7-like	LOC100336941	-0.53603	4.23959	15.459	0.000235385	0.00266895
540134	kelch like family member 22	KLHL22	0.257726	4.8642	15.4201	0.00023564	0.00266948
512078	adaptor related protein complex 4 beta 1 subunit	AP4B1	0.216568	4.04317	15.4113	0.000236501	0.00267687
521554	interleukin 7 receptor	IL7R	0.337583	8.3315	15.4223	0.000237177	0.00268085
613677	uncharacterized LOC613677	LOC613677	-0.342141	2.25873	15.4035	0.000237269	0.00268085
112441460	-	-	-3.3859	4.66283	15.4506	0.000237953	0.00268622
510683	PTEN induced putative kinase 1	PINK1	-0.194195	5.26323	15.3864	0.000238962	0.00269524
532569	S100 calcium binding protein A9	S100A9	-0.561136	7.9401	15.4254	0.000240101	0.00270571
534601	arginyltransferase 1	ATE1	0.127884	5.88022	15.3703	0.000240568	0.00270742
511291	choline phosphotransferase 1	CHPT1	-0.378181	6.4024	15.3952	0.000240674	0.00270742
104973427	uncharacterized LOC104973427	LOC104973427	0.488364	2.76573	15.3588	0.000241891	0.0027147
540376	alpha-methylacyl-CoA racemase	AMACR	0.320204	2.0945	15.3544	0.000242166	0.0027147
504305	inosine monophosphate dehydrogenase 1	IMPDH1	-0.24222	5.03342	15.3546	0.000242141	0.0027147
514554	phospholipase D1, phosphatidylcholine-specific	PLD1	-0.503629	3.4402	15.3796	0.000241554	0.0027147
518759	solute carrier family 36 member 1	SLC36A1	-0.353366	4.2318	15.3486	0.000242957	0.0027212
514202	protein arginine methyltransferase 7	PRMT7	0.149101	4.77236	15.3358	0.000244043	0.00273099
514933	Epstein-Barr virus induced 3	EBI3	-0.449243	2.58063	15.3254	0.000245101	0.00274044
514026	PVR related immunoglobulin domain containing	PVRIG	0.261602	4.58581	15.3218	0.000245473	0.00274222
616554	transmembrane protein 18	TMEM18	0.201154	2.85027	15.3096	0.00024672	0.00275376
515628	tripartite motif containing 10	TRIM10	0.652231	1.31699	15.3026	0.000247441	0.00275941
100847374	uncharacterized LOC100847374	LOC100847374	0.196882	4.70025	15.2951	0.000248213	0.00276562
616452	talin rod domain containing 1	TLNRD1	-0.289367	4.67832	15.289	0.000248846	0.00276788
281230	heparanase	HPSE	-0.575455	4.66954	15.3354	0.000248806	0.00276788
518432	testis expressed 9	TEX9	0.376036	2.07229	15.2853	0.000249224	0.00276968
511918	ADP ribosylation factor 5	ARF5	0.173326	4.3143	15.2699	0.000250832	0.00278514
533414	RAD54 homolog B	RAD54B	0.212414	2.80901	15.2673	0.000251105	0.00278577
101905335	T-cell receptor alpha chain V region CTL-L17-like	LOC101905335	0.533409	-0.253475	15.2596	0.00025191	0.00278989
529346	GRB2 associated binding protein 2	GAB2	-0.301336	5.47253	15.2634	0.000251834	0.00278989
100125314	ALG12, alpha-1,6-mannosyltransferase	ALG12	0.169936	4.2348	15.2563	0.000252258	0.00279134
282092	TIMP metallopeptidase inhibitor 1	TIMP1	-0.340721	5.02504	15.2616	0.000252496	0.00279156
616128	FXYD domain containing ion transport regulator 7	FXYD7	0.425897	1.5024	15.2473	0.000253207	0.00279306
789409	phosphoribosyl pyrophosphate synthetase associated protein 1	PRPSAP1	0.149246	4.78118	15.247	0.000253234	0.00279306
100301431	leucine rich repeat and fibronectin type III domain containing 1	LRFN1	-0.457851	2.67494	15.2466	0.000253282	0.00279306
534774	beta-site APP-cleaving enzyme 2	BACE2	0.632655	-0.0950445	15.2394	0.000254045	0.0027952
539051	tubby bipartite transcription factor	TUB	0.339532	2.47547	15.2365	0.000254346	0.0027952
537566	kinesin family member 18A	KIF18A	0.251267	2.03128	15.2403	0.000253943	0.0027952
404066	transmembrane protein 43	TMEM43	0.161667	4.8081	15.2366	0.000254336	0.0027952
282160	calcium voltage-gated channel auxiliary subunit beta 3	CACNB3	-0.946615	0.510772	15.2376	0.00025487	0.00279856
504220	solute carrier family 7 member 7	SLC7A7	-0.358333	5.25313	15.2444	0.000255124	0.00279896
527379	zinc finger MYM-type containing 1	ZMYM1	0.209104	5.44122	15.2243	0.000255645	0.00280229
506527	peroxisomal biogenesis factor 11 beta	PEX11B	0.153075	3.31624	15.2203	0.000256066	0.00280451
101907127	uncharacterized LOC101907127	LOC101907127	0.290627	3.16387	15.1838	0.000259993	0.00284353
533304	PQ loop repeat containing 1	PQLC1	-0.226939	3.87409	15.1824	0.00026015	0.00284353
516046	CD1D antigen, d polypeptide	CD1D	-0.290765	5.28876	15.181	0.000260354	0.00284353
532839	RAP1 GTPase activating protein	RAP1GAP	-0.581203	2.67444	15.1928	0.000260513	0.00284353
509687	KDEL endoplasmic reticulum protein retention receptor 3	KDELR3	-0.423713	3.01138	15.1752	0.000260935	0.00284572
286852	protein phosphatase 3 catalytic subunit alpha	PPP3CA	-0.127907	6.90839	15.1711	0.000261384	0.0028482
614517	growth arrest specific 7	GAS7	-0.344739	6.14137	15.1834	0.000262085	0.00285342
514377	N-acetyltransferase 9 (putative)	NAT9	0.2102	3.63444	15.1616	0.000262422	0.00285467
509843	histone deacetylase 7	HDAC7	0.172353	5.34432	15.1443	0.000264321	0.00287289
533617	protein phosphatase 2 regulatory subunit B'epsilon	PPP2R5E	0.100782	6.99109	15.133	0.000265563	0.00288396
516797	palmitoyl-protein thioesterase 2	PPT2	-0.339763	3.65899	15.1276	0.000266169	0.00288811
614509	MAX interactor 1, dimerization protein	MXI1	-0.277256	5.16973	15.0931	0.000270032	0.00292755
768054	caspase recruitment domain family member 9	CARD9	-0.399085	4.13995	15.0957	0.000270969	0.00293523
617914	MAF bZIP transcription factor F	MAFF	-0.62081	4.38813	15.1298	0.000271251	0.00293581
101905818	testis-specific Y-encoded-like protein 5	LOC101905818	0.640505	1.23682	15.0707	0.000272566	0.00294756
511160	RAB18, member RAS oncogene family	RAB18	-0.159267	6.94947	15.0647	0.000273256	0.00295254
445425	transketolase	TKT	-0.33198	8.79155	15.0766	0.000273515	0.00295286
514809	OTU deubiquitinase 3	OTUD3	0.196091	5.67561	15.0405	0.00027603	0.00297752
100140945	caspase 9	CASP9	-0.250964	3.91154	15.0321	0.000277001	0.00298382
511468	ninjurin 1	NINJ1	-0.608919	4.32257	15.0772	0.000277079	0.00298382
327698	NADH:ubiquinone oxidoreductase subunit A2	NDUFA2	0.196259	5.15757	15.0236	0.000277985	0.00298857
539972	transmembrane and tetratricopeptide repeat containing 4	TMTC4	-0.177228	4.29479	15.0241	0.000277927	0.00298857
788450	lysophosphatidylcholine acyltransferase 1	LPCAT1	-0.133167	4.9622	15.0183	0.000278611	0.0029928
100300032	SH3 domain and tetratricopeptide repeats 1	SH3TC1	-0.250691	3.40707	15.0137	0.000279139	0.00299596
786080	coiled-coil domain containing 14	CCDC14	0.222938	3.0191	14.9676	0.000284581	0.00305183
508133	syndecan 4	SDC4	-0.994193	5.18497	15.0096	0.000285677	0.00305848
525427	engulfment and cell motility 3	ELMO3	-1.02537	-0.16701	14.9636	0.000285561	0.00305848
616724	NIPA like domain containing 3	NIPAL3	-0.0979354	5.96583	14.9544	0.00028616	0.0030611
615555	neurogenin 2	NEUROG2	0.388499	2.33978	14.9388	0.000288041	0.00307611
509034	feline leukemia virus subgroup C receptor-related protein 2	LOC509034	-2.22358	2.23884	14.9899	0.000288028	0.00307611
534297	meteorin like, glial cell differentiation regulator	METRNL	-0.592391	5.03616	14.977	0.000289086	0.00308471
515089	zinc finger protein 665	LOC515089	0.216884	2.89502	14.9238	0.00028985	0.00308887
281875	integrin subunit alpha V	ITGAV	-0.217714	5.19915	14.9229	0.000289957	0.00308887
282478	solute carrier family 25 member 4	SLC25A4	-0.141149	4.72617	14.9166	0.000290723	0.00309447
534624	CAP-Gly domain containing linker protein 1	CLIP1	-0.181062	6.38291	14.9061	0.000292006	0.00310556
505224	ATPase H+ transporting V0 subunit e2	ATP6V0E2	0.314991	1.49359	14.9026	0.000292443	0.00310763
112447407	-	-	0.308132	0.833397	14.8497	0.000298995	0.00317463
615202	small integral membrane protein 11A	SMIM11A	0.257113	3.13886	14.8462	0.000299431	0.00317664
788312	formin like 2	FMNL2	-0.289534	3.355	14.8435	0.000299782	0.00317774
505684	ATPase H+ transporting V0 subunit b	ATP6V0B	-0.168376	5.85999	14.8243	0.000302203	0.00320076
541003	ubiquitin conjugating enzyme E2 D2	UBE2D2	0.109525	8.49209	14.8221	0.000302485	0.00320111
613901	neuronal vesicle trafficking associated 2	NSG2	0.42863	2.17073	14.8117	0.000303802	0.0032124
518609	CD55 molecule (Cromer blood group)	CD55	-0.289492	8.09488	14.8119	0.00030435	0.00321291
538437	GTP binding protein overexpressed in skeletal muscle	GEM	-0.608554	1.99356	14.8126	0.00030411	0.00321291
523714	origin recognition complex subunit 3	ORC3	0.17334	3.93628	14.7909	0.000306475	0.00323269
510465	CREB regulated transcription coactivator 1	CRTC1	0.186728	3.61847	14.7761	0.000308384	0.00324762
509583	DEAH-box helicase 36	DHX36	-0.276638	6.078	14.7775	0.000308396	0.00324762
540329	protein phosphatase, Mg2+/Mn2+ dependent 1K	PPM1K	0.286413	4.53351	14.7695	0.000309231	0.00325376
504418	solute carrier family 25 member 19	SLC25A19	-0.226346	4.45773	14.7598	0.000310495	0.00326438
767586	KN motif and ankyrin repeat domains 2	KANK2	0.423819	1.44221	14.7575	0.000310796	0.00326488
512905	apolipoprotein L, 3	APOL3	0.325774	3.07725	14.755	0.000311123	0.00326547
506831	IQ motif and ankyrin repeat containing 1	IQANK1	-0.681965	0.33921	14.7532	0.00031136	0.00326547
615200	N-6 adenine-specific DNA methyltransferase 1	N6AMT1	0.253816	2.37745	14.7501	0.000311761	0.00326701
615232	inositol polyphosphate-5-phosphatase A	INPP5A	-0.201897	3.4988	14.7446	0.000312495	0.00327203
282659	SCO-spondin	SSPO	0.525378	2.03101	14.7254	0.000315015	0.00329574
614236	SYS1, golgi trafficking protein	SYS1	-0.215123	5.08378	14.7183	0.000315963	0.00330297
767990	ataxin 10	ATXN10	0.138236	6.56833	14.7125	0.000316735	0.00330835
317710	phospholipase B domain containing 1	PLBD1	-0.586138	6.75209	14.7431	0.000318843	0.00332767
100299180	multidrug resistance-associated protein 4	LOC100299180	0.860826	2.59185	14.7368	0.00031915	0.00332817
519694	ADP ribosylation factor like GTPase 5A	ARL5A	0.133166	8.20715	14.6914	0.000319562	0.00332976
100847190	zinc finger protein 764	LOC100847190	0.186155	4.70782	14.6862	0.000320253	0.00333426
507966	CDC42 effector protein 2	CDC42EP2	-0.676417	1.64803	14.6837	0.00032113	0.00334069
527363	kelch like family member 6	KLHL6	0.299488	3.33534	14.6759	0.000321645	0.00334135
505922	squamous cell carcinoma antigen recognized by T cells 3	SART3	0.141584	4.83964	14.6754	0.000321713	0.00334135
104969351	uncharacterized LOC104969351	LOC104969351	-0.555827	1.0405	14.6658	0.000323013	0.00335214
615890	glycerophosphodiester phosphodiesterase domain containing 1	GDPD1	-0.338452	3.8243	14.6515	0.00032497	0.00336973
540647	G protein-coupled receptor 19	GPR19	0.329846	1.64117	14.649	0.000325312	0.00337056
535297	dystonin	LOC535297	0.360736	6.39127	14.6487	0.00032852	0.00339663
518168	plexin C1	PLXNC1	-0.424764	6.78462	14.6636	0.000328285	0.00339663
615408	septin 5	2005-09-01	-0.581012	1.46108	14.625	0.000328621	0.00339663
540081	mab-21 like 1	MAB21L1	0.50123	0.0869714	14.6128	0.000330306	0.0034113
528046	argonaute 4, RISC catalytic component	AGO4	-0.229944	6.00381	14.594	0.000332931	0.00343566
504855	interleukin 17 receptor C	IL17RC	-0.606596	2.24259	14.5973	0.000333484	0.00343861
511869	transmembrane 4 L six family member 5	TM4SF5	0.364896	0.202792	14.5839	0.000334363	0.0034449
281293	monoamine oxidase A	MAOA	-0.634428	3.63337	14.597	0.000337894	0.0034785
526045	surfeit 4	SURF4	-0.144108	6.35985	14.5514	0.000338976	0.00348164
614787	family with sequence similarity 129 member A	FAM129A	-0.404496	6.34121	14.5835	0.000339012	0.00348164
614868	ketohexokinase	KHK	-0.441108	3.40848	14.5601	0.000338887	0.00348164
280955	vimentin	VIM	-0.3938	10.6955	14.5637	0.000340401	0.00349311
534265	CTR9 homolog, Paf1/RNA polymerase II complex component	CTR9	0.137512	6.86139	14.534	0.00034146	0.00350119
526392	nuclear factor kappa B subunit 2	NFKB2	-0.286012	5.27059	14.5263	0.000342637	0.00351046
100140050	integrin subunit alpha E	ITGAE	0.16455	5.10406	14.523	0.000343052	0.00351191
540919	EMSY, BRCA2 interacting transcriptional repressor	EMSY	0.144298	5.38529	14.5198	0.000343513	0.00351383
525379	syntaxin 10	STX10	0.20971	3.67653	14.5168	0.000343949	0.0035155
540229	hydroxy-delta-5-steroid dehydrogenase, 3 beta- and steroid delta-isomerase 7	HSD3B7	-0.627742	0.890999	14.5048	0.000345706	0.00353065
523418	solute carrier family 38 member 11	SLC38A11	1.09875	-0.458135	14.5051	0.000346291	0.00353381
767892	hematopoietic cell signal transducer	HCST	0.24152	4.34557	14.4876	0.000348214	0.00355062
513996	acyl-CoA oxidase 1	ACOX1	-0.21108	6.72811	14.4622	0.000351979	0.00358617
281961	osteoclast stimulating factor 1	OSTF1	-0.129568	7.61898	14.4528	0.000353374	0.00359753
615659	zinc finger DHHC-type containing 20	ZDHHC20	-0.204638	8.13726	14.4417	0.000355038	0.00361131
338036	purinergic receptor P2X 4	P2RX4	-0.271493	3.95894	14.44	0.000355289	0.00361131
511121	ubiquitin specific peptidase 47	USP47	0.100169	6.62633	14.4333	0.000356297	0.00361869
532402	ankyrin repeat domain 9	ANKRD9	-0.406655	1.57918	14.4241	0.000357691	0.00362998
767984	perilipin 3	PLIN3	-0.376162	2.51068	14.4193	0.00035841	0.00363441
510704	Rho GTPase activating protein 10	ARHGAP10	-0.261067	3.08342	14.4109	0.000359689	0.00364164
540236	tubulin beta 4A class IVa	TUBB4A	-0.578851	0.206589	14.4109	0.000359688	0.00364164
507697	ring finger protein 157	RNF157	0.184005	5.81933	14.3972	0.000361771	0.00365762
523454	WWC family member 3	WWC3	-0.297372	3.47426	14.3968	0.000361837	0.00365762
507095	sprouty RTK signaling antagonist 1	SPRY1	-0.611799	2.31495	14.404	0.000362264	0.00365907
522155	interleukin 6 signal transducer	IL6ST	0.214317	6.25145	14.3828	0.000363982	0.00367353
616169	T cell leukemia translocation altered	TCTA	0.152593	4.21404	14.3503	0.000369026	0.00372152
783831	selenoprotein T	SELENOT	-0.246713	7.38923	14.3309	0.000372073	0.00374931
540550	muscleblind like splicing regulator 3	MBNL3	0.28465	5.40502	14.3195	0.000373978	0.00376261
282684	casein kinase 1 alpha 1	CSNK1A1	-0.122106	7.82062	14.3196	0.000373858	0.00376261
535740	adipocyte plasma membrane associated protein	APMAP	-0.158072	5.57445	14.3101	0.000375355	0.00377351
537016	cytoplasmic polyadenylation element binding protein 3	CPEB3	0.47218	2.05859	14.3078	0.000375734	0.00377436
101908237	uncharacterized LOC101908237	LOC101908237	0.249619	3.79983	14.2953	0.000377728	0.00379144
535814	zinc finger DHHC-type containing 21	ZDHHC21	-0.175015	4.77067	14.2932	0.000378059	0.0037918
510492	rogdi homolog	ROGDI	-0.337382	2.91455	14.2823	0.000379817	0.00380646
100125921	transmembrane protein 9	TMEM9	0.156635	4.98102	14.2773	0.000380612	0.00380849
519739	glycerol-3-phosphate acyltransferase 3	GPAT3	-0.6051	1.64679	14.2778	0.000380536	0.00380849
537878	peroxisomal biogenesis factor 26	PEX26	0.119559	4.53424	14.2666	0.000382337	0.00382277
509578	CD96 molecule	CD96	0.286009	5.92006	14.2651	0.000383222	0.00382865
538331	coiled-coil domain containing 171	CCDC171	0.228438	3.53127	14.2454	0.0003858	0.00385141
515204	SP110 nuclear body protein	SP110	0.18603	8.4266	14.2351	0.000387486	0.00386224
281781	beta-1,4-galactosyltransferase 1	B4GALT1	-0.231971	5.86714	14.2352	0.000387461	0.00386224
539983	S100P binding protein	S100PBP	0.150206	6.94549	14.2326	0.000387899	0.00386337
617615	CLN6, transmembrane ER protein	CLN6	-0.22805	3.05105	14.2278	0.000388682	0.00386817
508280	cilia and flagella associated protein 97	CFAP97	-0.173238	5.25062	14.218	0.000390303	0.0038813
506182	TNF receptor associated factor 3	TRAF3	-0.152101	5.77498	14.2151	0.000390787	0.00388311
530352	solute carrier family 39 member 1	SLC39A1	-0.317401	4.55411	14.2026	0.000392961	0.00390169
526175	phosphate cytidylyltransferase 1, choline, beta	PCYT1B	0.207907	3.44563	14.1977	0.000393686	0.00390286
527162	TBC1 domain family member 8	TBC1D8	-0.364542	6.11611	14.2221	0.000393384	0.00390286
404129	diacylglycerol O-acyltransferase 2	DGAT2	-0.625954	3.08286	14.2212	0.000394464	0.00390756
537017	cytidine monophosphate-N-acetylneuraminic acid hydroxylase	LOC537017	0.299388	6.68942	14.2009	0.000394954	0.00390941
535126	phosphatidylglycerophosphate synthase 1	PGS1	-0.149551	5.41914	14.1873	0.00039542	0.003911
444860	ST3 beta-galactoside alpha-2,3-sialyltransferase 6	ST3GAL6	0.218404	6.3807	14.185	0.000395813	0.00391189
531539	TBC/LysM-associated domain containing 1	TLDC1	-0.375853	2.45535	14.1761	0.000397316	0.00392373
539354	solute carrier family 35 member A4	SLC35A4	0.168799	5.11839	14.1659	0.00039904	0.00393171
513067	arylsulfatase G	ARSG	-0.348403	2.08797	14.1624	0.00039963	0.00393171
614707	semaphorin 7A	SEMA7A	-0.426299	3.23759	14.1686	0.000399229	0.00393171
504960	CD68 molecule	CD68	-0.616872	4.0895	14.2032	0.000399654	0.00393171
101905770	uncharacterized LOC101905770	LOC101905770	-0.99224	-0.193811	14.1644	0.000399348	0.00393171
537517	tousled like kinase 1	TLK1	0.154353	6.71183	14.1558	0.00040074	0.00393637
282081	suppressor of cytokine signaling 3	SOCS3	-0.475975	6.00025	14.1963	0.000400698	0.00393637
408015	calcium voltage-gated channel subunit alpha1 C	CACNA1C	0.340554	0.815593	14.1518	0.000401429	0.00393928
101905172	uncharacterized LOC101905172	LOC101905172	-0.578052	0.750813	14.1505	0.000401649	0.00393928
533910	dihydrolipoamide dehydrogenase	DLD	-0.159664	5.41285	14.146	0.000402422	0.00394086
504219	5'-AMP-activated protein kinase subunit gamma-2	LOC504219	-0.284629	4.44746	14.1469	0.000402261	0.00394086
540014	zinc finger protein 134	LOC540014	0.214166	4.48565	14.1385	0.000403702	0.00395038
511887	diacylglycerol kinase zeta	DGKZ	0.147441	6.5399	14.1304	0.000405095	0.003961
541122	family with sequence similarity 184 member A	FAM184A	0.421577	1.07334	14.1266	0.00040575	0.00396439
539388	transmembrane and ubiquitin like domain containing 1	TMUB1	0.22097	4.01763	14.116	0.000407579	0.00397923
512499	SHANK associated RH domain interactor	SHARPIN	0.157037	3.75948	14.108	0.000408966	0.00398974
539339	RAB1A, member RAS oncogene family	RAB1A	-0.204119	7.21239	14.0974	0.000410824	0.00400483
525116	RUN domain containing 3B	RUNDC3B	-0.692796	0.586283	14.0882	0.000412426	0.0040174
507100	Spi-1 proto-oncogene	SPI1	-0.28276	7.19154	14.0899	0.000413256	0.00402244
617455	coiled-coil domain containing 85C	CCDC85C	0.297906	0.970123	14.0743	0.000414875	0.00403515
282368	solute carrier family 6 (neurotransmitter transporter, glycine), member 9	SLC6A9	-0.318348	2.61181	14.0718	0.00041532	0.00403642
112449291	-	-	0.490885	0.606958	14.0591	0.000417572	0.00405524
100138632	DDB1 and CUL4 associated factor 13	DCAF13	0.185766	5.01371	14.0551	0.000418275	0.00405594
534394	family with sequence similarity 192 member A	FAM192A	0.10285	4.70133	14.0554	0.000418214	0.00405594
541211	DIX domain containing 1	DIXDC1	0.198241	6.15304	14.0431	0.000420413	0.0040736
100335365	sperm-tail PG-rich repeat containing 4	STPG4	0.471877	1.06909	14.0322	0.000422362	0.00408325
530070	family with sequence similarity 98 member A	FAM98A	0.169097	3.49441	14.0327	0.000422285	0.00408325
538601	MLLT6, PHD finger containing	MLLT6	0.168791	7.83445	14.0346	0.000421931	0.00408325
535804	3-oxoacid CoA-transferase 1	OXCT1	0.130922	6.53772	14.0303	0.000422706	0.00408351
100848815	SLA class II histocompatibility antigen, DQ haplotype D alpha chain-like	LOC100848815	0.738183	9.6677	14.0606	0.000425009	0.00410268
101908474	zinc finger protein 835	LOC101908474	0.345975	1.01601	14.0142	0.000425621	0.0041055
541288	charged multivesicular body protein 7	CHMP7	0.198125	5.07498	14.0042	0.00042744	0.00411995
782359	BCL2 binding component 3	BBC3	-0.454573	5.11686	14.0267	0.000429064	0.00412986
100295476	epiregulin	EREG	-0.972592	3.16606	14.0374	0.00042911	0.00412986
781257	mitochondrial carrier 1	MTCH1	-0.200782	6.81075	13.9752	0.000432739	0.00415857
414345	CD86 molecule	CD86	-0.458654	5.68962	14.0109	0.000432544	0.00415857
112448574	-	-	0.46203	0.168817	13.9723	0.000433277	0.00416062
286771	aspartate beta-hydroxylase	ASPH	-0.347573	4.04638	13.9729	0.000433712	0.00416169
541255	interactor of little elongation complex ELL subunit 2	ICE2	0.145536	4.50609	13.9636	0.000434898	0.00416996
524343	exo/endonuclease G	EXOG	0.216269	3.63176	13.9592	0.00043571	0.00417463
540342	zinc finger protein 45	ZNF45	0.287827	3.32216	13.9408	0.000439135	0.00420431
507899	mitochondrial calcium uptake 1	MICU1	-0.313689	5.56543	13.9373	0.000441476	0.00422359
281705	contactin 1	CNTN1	0.624492	-0.301023	13.9119	0.000444593	0.00425024
508142	translocase of outer mitochondrial membrane 34	TOMM34	0.217697	4.96208	13.9038	0.000446134	0.0042618
100298918	zinc finger protein 385C	LOC100298918	-0.63899	0.138356	13.8991	0.000447024	0.00426714
767970	asparaginase like 1	ASRGL1	-0.555105	7.80513	13.9345	0.000448233	0.0042755
533357	alpha-N-acetylgalactosaminidase	NAGA	-0.257457	5.33654	13.8875	0.000449245	0.00428198
504230	receptor activity modifying protein 2	RAMP2	-0.547873	5.98789	13.9019	0.000454485	0.00432872
282390	TYRO protein tyrosine kinase binding protein	TYROBP	-0.527672	6.20936	13.8956	0.000455628	0.00433639
540532	zinc finger and BTB domain containing 44	ZBTB44	0.16281	8.05906	13.8453	0.000457399	0.00435002
519014	ADP ribosylation factor like GTPase 6	ARL6	0.355822	1.03021	13.8412	0.000458205	0.00435447
540693	adaptor related protein complex 1 sigma 3 subunit	AP1S3	0.168187	4.68497	13.839	0.000458637	0.00435536
508629	aldehyde dehydrogenase 2 family member	ALDH2	-0.220477	8.32318	13.822	0.000461989	0.00438395
100294941	chromosome 7 C19orf38 homolog	C7H19orf38	-0.565913	3.82437	13.8491	0.000463051	0.00438755
281216	guanylate cyclase 1 soluble subunit alpha 1	GUCY1A1	-0.690405	1.12601	13.8181	0.000462749	0.00438755
506423	solute carrier family 37 member 4	SLC37A4	-0.249236	2.93971	13.8097	0.000464422	0.00439731
539217	structural maintenance of chromosomes 2	SMC2	0.222021	5.8308	13.8008	0.00046619	0.00441079
510830	two pore segment channel 1	TPCN1	-0.146551	4.3967	13.7975	0.000466834	0.00441364
508631	vacuole membrane protein 1	VMP1	-0.189803	5.88093	13.781	0.000470142	0.00444165
517231	RUN and cysteine rich domain containing beclin 1 interacting protein like	RUBCNL	-0.243985	6.37769	13.7579	0.000474818	0.00448253
112442547	-	-	0.217458	2.46973	13.7519	0.000476039	0.00449077
100298760	discoidin, CUB and LCCL domain containing 1	DCBLD1	-0.385906	3.01684	13.7487	0.000476693	0.00449363
531942	B cell CLL/lymphoma 3	BCL3	-0.352993	6.0012	13.7603	0.00047839	0.00450632
515809	galactosamine (N-acetyl)-6-sulfatase	GALNS	-0.168898	3.86276	13.7346	0.000479561	0.00450745
532778	ADP ribosylation factor GTPase activating protein 3	ARFGAP3	-0.201369	6.05812	13.7364	0.000479191	0.00450745
100849865	uncharacterized LOC100849865	LOC100849865	-0.557579	0.930715	13.7356	0.000479357	0.00450745
539997	macrophage expressed 1	MPEG1	-0.514199	8.92669	13.7589	0.000482833	0.00453489
614196	lactamase beta	LACTB	-0.258205	5.24329	13.7108	0.000484472	0.00454697
533699	torsin family 1 member A	TOR1A	-0.154115	5.50646	13.709	0.000484863	0.00454731
523769	olfactory receptor 11A1	LOC523769	0.771198	-0.21205	13.7043	0.000485824	0.00455301
783265	zinc finger, X-linked, duplicated B	ZXDB	0.186232	3.49894	13.6971	0.000487338	0.00456387
538209	prostaglandin F2 receptor inhibitor	PTGFRN	-0.451489	4.62338	13.7215	0.00048789	0.00456571
107133280	uncharacterized LOC107133280	LOC107133280	0.294516	1.19054	13.6897	0.000488872	0.00457158
515437	solute carrier family 39 member 14	SLC39A14	0.246161	3.24459	13.6633	0.000494442	0.00461134
509292	ubiquitin like modifier activating enzyme 5	UBA5	0.162468	5.93277	13.6656	0.000493955	0.00461134
614837	SSU72 homolog, RNA polymerase II CTD phosphatase	SSU72	0.100739	6.04388	13.6647	0.00049415	0.00461134
511716	epoxide hydrolase 2	EPHX2	-0.818579	1.30717	13.6754	0.000494558	0.00461134
100139799	G protein signaling modulator 1	GPSM1	-0.187064	4.49698	13.6609	0.000494938	0.00461153
281543	triosephosphate isomerase 1	TPI1	-0.17647	6.84499	13.6516	0.000496923	0.00462332
505094	proline dehydrogenase (oxidase) 1	PRODH	-0.56252	4.17261	13.6882	0.000496667	0.00462332
112446678	-	-	0.60846	-0.301297	13.6456	0.000498197	0.00462848
533815	serine/threonine kinase 3	STK3	-0.444804	4.20179	13.6674	0.000497883	0.00462848
536469	WD repeat domain 7	WDR7	-0.176039	5.48925	13.6419	0.000498994	0.00463254
525644	oligophrenin 1	OPHN1	-0.633552	2.02741	13.6435	0.000500211	0.00463714
286850	G protein subunit gamma 12	GNG12	-0.707699	-0.0586956	13.6372	0.000500009	0.00463714
510567	transmembrane protein 209	TMEM209	0.198228	4.84223	13.6291	0.00050174	0.00464128
514679	kinesin family member 20B	KIF20B	0.145026	4.29515	13.6307	0.000501404	0.00464128
509484	angiotensin I converting enzyme	ACE	-0.954373	0.139863	13.6375	0.000501197	0.00464128
534290	anoctamin 10	ANO10	-0.321444	3.96262	13.6262	0.000502374	0.0046438
510525	trans-L-3-hydroxyproline dehydratase	L3HYPDH	0.381127	0.680091	13.6232	0.000503	0.00464396
508051	WD repeat domain 4	WDR4	-0.232032	3.69603	13.621	0.000503475	0.00464396
528123	wntless Wnt ligand secretion mediator	WLS	-0.564613	5.18985	13.6607	0.000503446	0.00464396
404131	hydroxysteroid dehydrogenase like 2	HSDL2	-0.167012	5.01467	13.604	0.000507167	0.00467466
513237	SBDS, ribosome maturation factor	SBDS	-0.204358	6.80139	13.6017	0.000507675	0.00467599
104974020	translation initiation factor IF-2-like	LOC104974020	0.275555	0.864177	13.5958	0.000508957	0.00468109
516017	L1 cell adhesion molecule	L1CAM	-0.587376	4.98929	13.6364	0.000508839	0.00468109
529375	RAS guanyl releasing protein 4	RASGRP4	-0.324862	5.21132	13.599	0.000510218	0.00468934
112443009	-	-	-2.01361	0.637565	13.6255	0.000511218	0.00469517
616867	MARVEL domain containing 1	MARVELD1	-0.295419	3.08904	13.5811	0.000512168	0.00470054
522459	GUF1 homolog, GTPase	GUF1	0.211015	4.2579	13.5767	0.000513137	0.00470608
514172	N-deacetylase and N-sulfotransferase 1	NDST1	-0.306533	3.80239	13.5748	0.000513557	0.00470657
532314	zinc finger protein 275	ZNF275	0.189231	4.06185	13.5686	0.000514938	0.00471251
540304	WAS/WASL interacting protein family member 1	WIPF1	0.152229	8.90127	13.5688	0.000514891	0.00471251
281078	clathrin light chain A	CLTA	-0.127312	6.72873	13.5611	0.000516596	0.00472096
507027	GRAM domain containing 1A	GRAMD1A	-0.342214	5.92883	13.5798	0.000516468	0.00472096
281937	myosin IC	MYO1C	-0.190115	5.89893	13.5568	0.000517543	0.00472625
359721	reticulon 3	RTN3	-0.179602	7.54806	13.5532	0.000518344	0.00472741
785034	nucleolar protein 4 like	NOL4L	-0.405559	4.44029	13.5695	0.000518405	0.00472741
510793	Fanconi anemia core complex associated protein 24	FAAP24	0.219671	2.6543	13.546	0.000519956	0.0047382
515564	zinc finger protein 197	ZNF197	0.264987	2.91688	13.5332	0.000522816	0.00476089
112442091	-	-	-0.607267	0.0844507	13.5271	0.000524198	0.0047693
512660	semaphorin 3C	SEMA3C	-0.66702	2.63877	13.5492	0.000524482	0.0047693
531516	GTPase, IMAP family member 8	GIMAP8	0.233019	9.21325	13.5218	0.000525379	0.00477408
514472	TNF receptor associated protein 1	TRAP1	-0.0988655	5.41087	13.515	0.000526932	0.00478481
535194	gephyrin	GPHN	-0.355812	3.75362	13.496	0.000531616	0.00482393
536628	acyl-CoA synthetase long chain family member 4	ACSL4	-0.173301	7.26677	13.4727	0.000536597	0.0048657
520564	lipopolysaccharide induced TNF factor	LITAF	-0.297506	6.11437	13.4758	0.000537907	0.00487414
541209	angiomotin like 1	AMOTL1	0.446817	3.14221	13.4713	0.000538351	0.00487473
514094	zinc finger SWIM-type containing 7	ZSWIM7	0.229971	3.12386	13.4612	0.000539246	0.0048794
515024	STE20-related kinase adaptor alpha	STRADA	-0.139815	4.59212	13.4551	0.00054067	0.00488884
281637	arrestin beta 1	ARRB1	-0.189952	8.47982	13.4522	0.000541343	0.00489149
618644	dual specificity phosphatase 16	DUSP16	-0.491848	4.21405	13.4745	0.00054266	0.00489995
541024	YTH domain containing 2	YTHDC2	0.12533	6.30736	13.4343	0.000545517	0.00492228
785942	semaphorin 4D	SEMA4D	0.231293	7.5431	13.4003	0.000553573	0.00499148
100847495	uncharacterized LOC100847495	LOC100847495	0.451789	1.27836	13.3937	0.000555143	0.00499862
534129	cAMP responsive element binding protein 5	CREB5	-0.613634	0.841967	13.3942	0.000555026	0.00499862
112447115	-	-	0.569207	-0.397935	13.3804	0.000558335	0.00502033
112444164	-	-	0.336232	2.70335	13.3812	0.000558142	0.00502033
767928	recombination signal binding protein for immunoglobulin kappa J region	RBPJ	-0.193641	6.9885	13.3585	0.000563618	0.00506429
112449111	-	-	0.166642	5.72483	13.3289	0.00057085	0.00512569
506275	WW domain binding protein 4	WBP4	-0.144464	4.91805	13.3251	0.000571785	0.0051305
654400	GATA binding protein 6	GATA6	-0.767344	0.204338	13.3118	0.000575085	0.00515652
508878	unc-93 homolog B1, TLR signaling regulator	UNC93B1	-0.247979	6.76601	13.3105	0.000575489	0.00515654
539202	X-prolyl aminopeptidase 3	XPNPEP3	0.218137	3.22022	13.3075	0.00057614	0.0051572
784000	synaptonemal complex protein 2	SYCP2	-0.743972	1.04299	13.3093	0.000576364	0.0051572
540909	chromosome 11 C2orf42 homolog	C11H2orf42	-0.39428	2.70446	13.2987	0.00057834	0.00517128
781912	TATA-box binding protein associated factor 2	TAF2	0.0842444	7.36083	13.2864	0.000581426	0.00519526
518176	zinc finger and SCAN domain containing 31	ZSCAN31	0.420912	0.915067	13.2724	0.000584931	0.00522295
281188	GDP dissociation inhibitor 1	GDI1	-0.170199	6.90727	13.2573	0.000588761	0.00524985
513481	eukaryotic translation initiation factor 1B	EIF1B	-0.293905	6.36015	13.2676	0.000588465	0.00524985
616179	ectodysplasin A	EDA	-0.561164	0.259832	13.2461	0.00059162	0.00527169
520173	transmembrane protein 120A	TMEM120A	-0.222456	3.05759	13.2402	0.000593122	0.00527776
514214	caspase-1	CASP1	-0.36396	5.51314	13.2603	0.000592771	0.00527776
530358	Kruppel like factor 3	KLF3	0.148816	7.35028	13.2366	0.000594065	0.00528054
524306	family with sequence similarity 120B	FAM120B	0.141002	4.53403	13.2316	0.000595342	0.00528054
505204	ankyrin repeat and IBR domain containing 1	ANKIB1	0.121085	6.2287	13.23	0.000595751	0.00528054
399681	emerin	EMD	-0.124046	5.55369	13.2269	0.000596553	0.00528054
526652	folliculin	FLCN	-0.186792	4.60422	13.2257	0.000596844	0.00528054
539143	thioredoxin domain containing 9	TXNDC9	-0.253182	3.92295	13.223	0.000597541	0.00528054
101902721	uncharacterized LOC101902721	LOC101902721	-0.332641	3.03021	13.2337	0.000594794	0.00528054
282380	dynein light chain Tctex-type 1	DYNLT1	-0.347531	6.66291	13.2442	0.000597484	0.00528054
515731	plexin domain containing 2	PLXDC2	-0.645464	4.83491	13.2656	0.000596402	0.00528054
613684	AKNA domain containing 1	AKNAD1	-1.34981	-0.161479	13.2515	0.000595642	0.00528054
505750	leucine rich repeats and immunoglobulin like domains 1	LRIG1	0.253411	3.4897	13.2183	0.000598765	0.00528772
537649	laccase domain containing 1	LACC1	-0.205387	5.08431	13.2134	0.000600028	0.00529523
527679	muscleblind like splicing regulator 2	MBNL2	-0.276205	5.07709	13.2113	0.000600595	0.0052966
515593	microtubule associated protein 1A	MAP1A	-0.424326	1.06733	13.1971	0.000604288	0.00532188
515049	N-terminal EF-hand calcium binding protein 2	NECAB2	-0.749097	0.0503379	13.1977	0.000604127	0.00532188
505941	ribosome binding protein 1	RRBP1	-0.294467	6.17713	13.2038	0.000604879	0.00532343
505787	ATP binding cassette subfamily A member 3	ABCA3	-0.552844	4.69008	13.2295	0.000605376	0.00532416
517248	impact RWD domain protein	IMPACT	0.195748	5.21414	13.1898	0.000606184	0.00532763
521172	transmembrane protein 245	TMEM245	0.152915	6.55442	13.1659	0.000612488	0.00537359
539124	TNF receptor associated factor 6	TRAF6	-0.187601	4.50646	13.1652	0.000612667	0.00537359
107131398	heat shock protein HSP 90-alpha A2	LOC107131398	-1.98661	3.49397	13.2084	0.000611894	0.00537359
777776	lysozyme	LYZ	-0.590575	11.6255	13.2	0.000613455	0.00537683
515988	signal transducer and activator of transcription 4	STAT4	0.192317	6.44112	13.154	0.000615634	0.00538491
614029	SREK1 interacting protein 1	SREK1IP1	0.170184	5.34852	13.1551	0.000615349	0.00538491
541240	solute carrier family 16 member 10	SLC16A10	-0.434941	1.85804	13.1543	0.00061557	0.00538491
782020	phosphotriesterase related	PTER	0.283036	3.74175	13.1377	0.000619993	0.00541567
531855	chromosome 18 C19orf47 homolog	C18H19orf47	0.149317	3.68424	13.138	0.000619922	0.00541567
540167	coiled-coil domain containing 47	CCDC47	-0.180992	5.22082	13.1338	0.000621038	0.00542112
613338	isocitrate dehydrogenase 3 (NAD(+)) beta	IDH3B	-0.138534	5.69393	13.1312	0.000621744	0.0054236
100337244	multidrug resistance-associated protein 4	LOC100337244	1.21518	3.9253	13.1456	0.000628664	0.00548025
282351	ST3 beta-galactoside alpha-2,3-sialyltransferase 1	ST3GAL1	-0.176258	6.5859	13.1036	0.000629217	0.00548135
514259	EF-hand domain family member D2	EFHD2	-0.288616	7.9926	13.1095	0.000629904	0.00548362
522521	Rho/Rac guanine nucleotide exchange factor 18	ARHGEF18	0.167398	7.49095	13.0938	0.000631887	0.00549442
768307	ras homolog family member H	RHOH	0.155183	7.16455	13.0934	0.000632	0.00549442
520897	short chain dehydrogenase/reductase family 39U member 1	SDR39U1	0.206807	1.87372	13.0908	0.000632713	0.00549691
112448750	-	-	-0.349681	0.387812	13.0816	0.000635226	0.00551502
404547	triggering receptor expressed on myeloid cells 1	TREM1	-0.634144	4.10032	13.1057	0.000638686	0.00554131
615846	coiled-coil-helix-coiled-coil-helix domain containing 10	CHCHD10	-0.561069	0.953086	13.0649	0.000639852	0.00554588
101902504	uncharacterized LOC101902504	LOC101902504	-1.00394	-0.569265	13.0646	0.000640075	0.00554588
511599	chromosome 16 C1orf74 homolog	C16H1orf74	0.356419	0.666436	13.0616	0.000640777	0.00554822
112447756	-	-	-0.400082	0.60288	13.0522	0.000643376	0.00556698
614033	coiled-coil-helix-coiled-coil-helix domain containing 2	CHCHD2	-0.130649	7.21604	13.0494	0.000644156	0.00556998
100336626	bromodomain containing 1	BRD1	0.137465	5.47302	13.0399	0.000646816	0.00558922
540265	tripartite motif containing 41	TRIM41	-0.132515	3.8139	13.0372	0.000647574	0.00559201
404135	lysosomal protein transmembrane 4 alpha	LAPTM4A	-0.225739	7.0809	13.0327	0.000648849	0.00559926
509327	TATA-box binding protein associated factor 7	TAF7	0.151502	7.22668	13.0107	0.000655055	0.00564903
107131323	leukocyte immunoglobulin-like receptor subfamily B member 3	LOC107131323	-0.550744	4.9013	13.0453	0.000655529	0.00564933
338033	TNF receptor superfamily member 1B	TNFRSF1B	-0.319779	8.2335	13.0148	0.000657913	0.00566608
101905708	uncharacterized LOC101905708	LOC101905708	0.333684	0.724526	12.9949	0.00065956	0.00567645
521702	cholinergic receptor nicotinic beta 3 subunit	CHRNB3	0.40128	1.80599	12.984	0.000662699	0.0056812
511923	carbonic anhydrase 9	CA9	0.312489	1.63384	12.9822	0.000663204	0.0056812
104968459	OTU deubiquitinase 1	OTUD1	0.19988	5.06076	12.9898	0.000661036	0.0056812
514631	cell division cycle associated 7 like	CDCA7L	0.165198	5.86255	12.986	0.000662104	0.0056812
519251	mitogen-activated protein kinase kinase kinase 20	MAP3K20	-0.224299	5.44692	12.9912	0.000660617	0.0056812
788063	quiescin sulfhydryl oxidase 2	QSOX2	-0.227155	5.01655	12.9823	0.000663187	0.0056812
100298456	wolframin ER transmembrane glycoprotein	WFS1	-0.381623	1.9732	12.983	0.00066298	0.0056812
507783	parathyroid hormone 1 receptor	PTH1R	0.304273	1.97066	12.9765	0.000664858	0.00568899
526125	gon-4-like (C. elegans)	GON4L	0.155721	5.11828	12.976	0.000664999	0.00568899
112447103	-	-	0.560557	0.770408	12.9699	0.000666755	0.00570022
504512	ETS variant 6	ETV6	-0.192375	5.61869	12.9682	0.000667237	0.00570055
786095	uncharacterized LOC786095	LOC786095	-1.0544	0.977207	12.9891	0.000668505	0.00570759
514880	methyltransferase like 17	METTL17	0.151352	4.52208	12.9593	0.000669831	0.00571512
510535	fibronectin type III and SPRY domain containing 1 like	FSD1L	0.35993	2.96367	12.9536	0.000671503	0.00572559
404051	serpin peptidase inhibitor, clade B (ovalbumin), member 6-like	LOC404051	0.332136	1.85294	12.9506	0.000672354	0.00572904
512530	SEC13 homolog, nuclear pore and COPII coat complex component	SEC13	-0.121266	5.1983	12.9485	0.000672981	0.00573059
614488	arginine vasopressin induced 1	AVPI1	-0.544892	1.50856	12.9427	0.000674689	0.00574133
512632	DENN domain containing 2A	DENND2A	-0.583118	0.181915	12.9383	0.000675967	0.0057484
101903772	trypsin domain containing 1	TYSND1	0.206911	4.00297	12.935	0.000676939	0.00575286
327708	RAP1B, member of RAS oncogene family	RAP1B	-0.155921	8.97145	12.9315	0.000677975	0.00575406
538975	calponin 3	CNN3	-0.679185	0.0457983	12.9315	0.000677969	0.00575406
533725	cingulin	CGN	0.345698	0.817824	12.9249	0.000679901	0.00576623
504199	nitrilase 1	NIT1	0.161526	2.27658	12.9236	0.000680305	0.00576623
781458	kelch like family member 42	KLHL42	0.168876	4.33572	12.9089	0.00068466	0.00579932
534366	chromosome 23 C6orf62 homolog	C23H6orf62	0.100814	8.215	12.9013	0.000686905	0.0058145
511353	Ig lambda chain V-II region MGC-like	LOC511353	0.853036	2.96943	12.9218	0.000691661	0.00585091
614849	late endosomal/lysosomal adaptor, MAPK and MTOR activator 1	LAMTOR1	-0.169876	5.72554	12.8839	0.000692133	0.00585105
282301	platelet derived growth factor receptor alpha	PDGFRA	-0.825282	0.255879	12.8766	0.000694617	0.00586819
100295193	SWI5 dependent homologous recombination repair protein 1	SFR1	0.232979	5.24666	12.8735	0.000695264	0.0058698
537010	striatin	STRN	0.112404	6.83801	12.8617	0.00069884	0.00589612
100138505	KIAA0930	KIAA0930	-0.190684	6.67776	12.8558	0.000700651	0.00590752
281119	DNA methyltransferase 1	DNMT1	0.145095	5.98972	12.851	0.000702098	0.00591584
513750	transcription factor like 5	TCFL5	0.143502	4.43962	12.8463	0.000703537	0.00592409
281983	plasminogen activator, urokinase receptor	PLAUR	-0.678158	5.05277	12.88	0.000704274	0.00592641
511215	carbohydrate sulfotransferase 10	CHST10	0.513022	2.71643	12.8433	0.000706924	0.00593783
522721	zinc finger MYM-type containing 3	ZMYM3	0.201629	5.16077	12.835	0.000707017	0.00593783
520008	zinc finger protein 569	ZNF569	0.152658	4.04198	12.8362	0.000706651	0.00593783
614323	carbonic anhydrase 12	CA12	0.648036	1.81264	12.8339	0.000709827	0.00595754
613568	MACRO domain containing 1	MACROD1	0.377113	1.91425	12.8236	0.000710529	0.00595955
282257	interferon alpha and beta receptor subunit 1	IFNAR1	-0.156625	7.21236	12.821	0.000711333	0.0059624
768008	transmembrane BAX inhibitor motif containing 7	TMBIM7	0.477289	0.928859	12.8144	0.00071338	0.00597566
536375	transmembrane protein 229B	TMEM229B	0.160561	6.07411	12.8007	0.000717648	0.0060075
613546	uncharacterized LOC613546	LOC613546	0.230616	3.63217	12.7808	0.000723891	0.00603897
533598	ankyrin repeat and SOCS box containing 13	ASB13	0.220029	2.23994	12.7838	0.000722953	0.00603897
531801	single Ig and TIR domain containing	SIGIRR	0.136891	5.74515	12.7797	0.000724241	0.00603897
511009	ADP ribosylation factor like GTPase 8B	ARL8B	-0.125768	5.90042	12.7842	0.000722817	0.00603897
531802	nicalin	NCLN	-0.203312	5.40946	12.7782	0.000724695	0.00603897
538094	mitogen-activated protein kinase 6	MAPK6	-0.307906	7.74002	12.7928	0.000724265	0.00603897
280843	lipoprotein lipase	LPL	-0.662588	4.53959	12.8157	0.000724154	0.00603897
615868	fructosamine 3 kinase related protein	FN3KRP	0.23587	2.55097	12.7695	0.000727445	0.00605796
508561	family with sequence similarity 83 member D	FAM83D	0.270145	1.85424	12.7653	0.000728792	0.00606525
618186	chromosome transmission fidelity factor 8	CHTF8	0.123235	6.43862	12.7621	0.000729813	0.00606981
100139988	ras homolog family member Q	RHOQ	-0.354752	6.26435	12.7767	0.000731709	0.00608165
768070	tubulin beta 3 class III	TUBB3	0.239204	3.25967	12.7527	0.000732794	0.00608674
100336606	granulocyte-macrophage colony-stimulating factor receptor subunit alpha	LOC100336606	-0.405095	5.05079	12.7595	0.000737779	0.00612418
514986	makorin ring finger protein 1	MKRN1	-0.234155	6.03635	12.729	0.000740405	0.00613806
613555	DISC1 scaffold protein	DISC1	-0.61397	2.61201	12.7467	0.000740107	0.00613806
509326	thromboxane A synthase 1	TBXAS1	-0.518446	4.02686	12.752	0.00074188	0.00614632
112441821	-	-	0.300266	2.69841	12.6986	0.000750292	0.00620843
532945	cytochrome P450, family 20, subfamily A, polypeptide 1	CYP20A1	-0.232283	4.54582	12.6985	0.000750343	0.00620843
507833	tRNA methyltransferase subunit 11-2	TRMT112	0.154328	5.04679	12.6905	0.000752957	0.00621407
516032	small ArfGAP 1	SMAP1	0.0938061	6.34537	12.6906	0.000752903	0.00621407
513848	abhydrolase domain containing 13	ABHD13	-0.251052	6.49116	12.6931	0.000752488	0.00621407
281555	tubulin, beta 2B class IIb	TUBB2B	-0.394665	4.4428	12.7075	0.000752625	0.00621407
528650	TBC1 domain containing kinase	TBCK	0.0952411	5.07697	12.6829	0.000755455	0.00623068
539320	zinc finger and SCAN domain containing 2	ZSCAN2	0.289565	1.45387	12.6787	0.000756833	0.00623805
510355	phospholipid scramblase 3	PLSCR3	0.133447	5.81854	12.6669	0.000760734	0.00626218
616377	cytidine deaminase	CDA	-1.06158	2.96385	12.7033	0.000760348	0.00626218
527140	calcitonin receptor like receptor	CALCRL	-0.639556	4.54137	12.6934	0.000763619	0.0062819
516039	mitogen-activated protein kinase kinase 3	MAP2K3	-0.228286	5.99088	12.6553	0.000764611	0.00628604
534011	FGGY carbohydrate kinase domain containing	FGGY	-0.17445	4.1777	12.6491	0.000766692	0.00629912
541236	X-box binding protein 1	XBP1	-0.190942	7.30739	12.645	0.000768046	0.00630047
505766	BMP2 inducible kinase	BMP2K	-0.199179	6.83778	12.6442	0.000768327	0.00630047
533894	LDL receptor related protein 1	LRP1	-0.706042	5.99783	12.6836	0.000767663	0.00630047
615932	cyclin B1 interacting protein 1	CCNB1IP1	0.348222	0.818328	12.6399	0.000769764	0.00630422
513265	CDKN2A interacting protein	CDKN2AIP	0.199797	6.19194	12.6409	0.000769442	0.00630422
281536	toll like receptor 4	TLR4	-0.545845	6.78713	12.6664	0.000772606	0.00632347
618456	zinc finger protein 271	LOC618456	0.479953	0.0272977	12.6269	0.000774134	0.00632961
537817	TBC1 domain family member 9	TBC1D9	-0.56917	4.79706	12.6607	0.00077434	0.00632961
407190	casein kinase 1 gamma 3	CSNK1G3	0.118989	6.6676	12.6246	0.000774911	0.00633025
614390	mortality factor 4 like 1	MORF4L1	-0.11487	8.46387	12.6176	0.000777291	0.00634566
107131195	cis-aconitate decarboxylase-like	LOC107131195	-0.940689	5.65576	12.6451	0.000780604	0.00636866
505515	alcohol dehydrogenase 5 (class III), chi polypeptide	ADH5	0.164856	5.75176	12.6055	0.000781413	0.00637002
281780	alpha-galactosyltransferase 1 (glycoprotein)	GGTA1	0.0999061	6.5073	12.6045	0.000781761	0.00637002
281811	hydroxyacyl-CoA dehydrogenase trifunctional multienzyme complex subunit beta	HADHB	0.16329	6.59851	12.5947	0.000785111	0.00639326
509006	H-2 class I histocompatibility antigen, Q10 alpha chain	LOC509006	0.181952	6.0785	12.591	0.000786373	0.00639544
523153	Ras association (RalGDS/AF-6) and pleckstrin homology domains 1	RAPH1	-0.591418	1.2286	12.5911	0.00078637	0.00639544
531996	family with sequence similarity 185 member A	FAM185A	0.196937	3.62683	12.588	0.000787405	0.00639978
286815	GTP cyclohydrolase 1	GCH1	-0.376642	4.61488	12.5927	0.000790711	0.00642259
513878	BUD23, rRNA methyltransferase and ribosome maturation factor	BUD23	0.136634	6.12937	12.5731	0.000792551	0.00643348
507989	aprataxin and PNKP like factor	APLF	0.237548	2.57258	12.5504	0.000800465	0.00649361
782252	NK3 homeobox 1	NKX3-1	0.460899	1.01404	12.5434	0.000802926	0.00650127
540203	TGF-beta activated kinase 1 (MAP3K7) binding protein 2	TAB2	0.0954884	7.40035	12.5437	0.000802821	0.00650127
281662	calpain 2, (m/II) large subunit	CAPN2	-0.328589	7.79273	12.5609	0.000802651	0.00650127
100848380	RAB11 family interacting protein 4	RAB11FIP4	-0.264858	5.06307	12.5415	0.000803588	0.00650254
100848568	uncharacterized LOC100848568	LOC100848568	0.325511	0.366502	12.5359	0.000805574	0.00651138
281690	chondroitin sulfate synthase 1	CHSY1	-0.13717	5.87619	12.5333	0.0008065	0.00651138
617397	UDP-GlcNAc:betaGal beta-1,3-N-acetylglucosaminyltransferase like 1	B3GNTL1	-0.188619	4.35757	12.5344	0.000806092	0.00651138
530157	extended synaptotagmin 3	ESYT3	-0.670714	-0.214794	12.5327	0.000806706	0.00651138
510137	transmembrane protein 213	TMEM213	0.94205	0.0202162	12.5165	0.000814227	0.00656385
505531	nuclear receptor subfamily 2 group C member 2	NR2C2	0.129123	6.19585	12.5126	0.000813818	0.00656385
517541	ADAM metallopeptidase domain 17	ADAM17	-0.197642	6.3666	12.5092	0.000815034	0.00656624
505575	transmembrane channel like 6	TMC6	0.127837	6.75204	12.5044	0.000816746	0.00657321
507275	coiled-coil domain containing 25	CCDC25	0.111588	5.79091	12.5025	0.000817434	0.00657321
100336651	Pim-3 proto-oncogene, serine/threonine kinase	PIM3	-0.378473	6.66444	12.5281	0.000817371	0.00657321
613354	ribonuclease H1	RNASEH1	0.147683	4.14345	12.4975	0.000819237	0.00658359
515571	amyloid beta precursor protein binding family A member 1	APBA1	-0.537859	2.84077	12.4826	0.000829299	0.00666029
540944	TNF receptor associated factor 1	TRAF1	-0.338008	4.1689	12.4695	0.000830652	0.00666284
112441835	-	-	-0.5527	1.58524	12.4669	0.000830271	0.00666284
529442	UPF3A, regulator of nonsense mediated mRNA decay	UPF3A	0.135094	4.57994	12.4486	0.000836949	0.00670916
533657	guanylate binding protein family, member 6	GBP6	0.612018	2.98849	12.4693	0.000838229	0.00671407
512369	StAR related lipid transfer domain containing 5	STARD5	-0.379999	1.5527	12.4441	0.000838606	0.00671407
614539	peroxisomal biogenesis factor 10	PEX10	0.183071	4.13734	12.4418	0.000839467	0.00671546
512527	CWC25 spliceosome associated protein homolog	CWC25	-0.2285	3.49419	12.4408	0.000839825	0.00671546
530005	Wnt family member 5A	WNT5A	-0.531399	3.04133	12.4519	0.00084182	0.00672724
782758	synapsin II	SYN2	0.250311	3.44153	12.4306	0.000843582	0.00673713
614880	protein phosphatase, Mg2+/Mn2+ dependent 1H	PPM1H	0.220661	5.24302	12.4215	0.000846981	0.00675236
508367	mitogen-activated protein kinase kinase kinase 14	MAP3K14	0.139728	5.53609	12.4212	0.000847065	0.00675236
535352	secretory carrier membrane protein 1	SCAMP1	-0.198676	5.84571	12.4225	0.000846575	0.00675236
538104	zinc metallopeptidase STE24	ZMPSTE24	-0.153649	4.86893	12.4131	0.000850108	0.00677242
506107	BCL2 associated athanogene 2	BAG2	0.170858	4.74149	12.4076	0.000852138	0.00678439
767834	kelch like family member 9	KLHL9	0.148304	5.24612	12.4026	0.00085402	0.00679097
535071	Sec23 homolog B, coat complex II component	SEC23B	-0.141498	5.96031	12.4039	0.000853512	0.00679097
504543	TBC1 domain family member 20	TBC1D20	0.0912043	5.94586	12.392	0.000857987	0.00680987
505125	PAK1 interacting protein 1	PAK1IP1	-0.207927	6.24437	12.3945	0.000857037	0.00680987
524375	alpha kinase 1	ALPK1	-0.575999	3.19102	12.4159	0.000857613	0.00680987
510757	tetratricopeptide repeat domain 5	TTC5	0.140671	4.21413	12.3757	0.000864168	0.00685094
515527	transmembrane protein 150B	TMEM150B	-0.602794	2.37121	12.3879	0.000864227	0.00685094
100848407	uncharacterized LOC100848407	LOC100848407	0.447306	0.125537	12.3696	0.000866479	0.0068588
617625	RNA binding motif protein 43	RBM43	0.204812	6.45599	12.3701	0.000866278	0.0068588
530184	single stranded DNA binding protein 3	SSBP3	0.150518	6.46617	12.3687	0.000866818	0.0068588
613974	zinc finger AN1-type containing 2A	ZFAND2A	-0.359947	2.75329	12.3654	0.000868088	0.00686462
100847825	uncharacterized LOC100847825	LOC100847825	0.256975	0.682679	12.3554	0.000871895	0.00689049
505716	RELT, TNF receptor	RELT	-0.344864	3.47827	12.3499	0.000874012	0.00690298
540108	spectrin alpha, non-erythrocytic 1	SPTAN1	0.182498	9.53858	12.3371	0.000878942	0.00693766
532551	galactosidase beta 1 like	GLB1L	-0.560987	-0.0255086	12.3318	0.000880987	0.00694953
281124	dihydropyrimidine dehydrogenase	DPYD	-0.522302	5.75328	12.3623	0.000882101	0.00695405
515652	high mobility group nucleosomal binding domain 3	HMGN3	0.155619	4.81274	12.325	0.000883603	0.00696162
510434	mitogen-activated protein kinase kinase 2	MAP2K2	-0.125389	5.91299	12.3162	0.000887031	0.00698435
514485	solute carrier family 35 member C2	SLC35C2	-0.134864	4.20823	12.3055	0.000891209	0.00700241
539790	pogo transposable element derived with KRAB domain	POGK	-0.135339	5.74388	12.3048	0.000891503	0.00700241
528204	Ras homolog, mTORC1 binding	RHEB	-0.148057	5.42072	12.3052	0.000891328	0.00700241
100141457	beta-defensin 10	DEFB10	-1.22268	0.278744	12.3271	0.000891167	0.00700241
515328	coiled-coil domain containing 125	CCDC125	0.223154	3.48227	12.3023	0.00089246	0.00700501
404144	lamin A/C	LMNA	-0.582425	2.57634	12.315	0.000892924	0.00700501
618096	transmembrane protein 151A	TMEM151A	0.470704	2.12905	12.2805	0.000901057	0.00706451
534909	kinesin family member 13B	KIF13B	-0.196563	5.03695	12.2724	0.000904269	0.00708537
509613	eukaryotic translation initiation factor 4E binding protein 1	EIF4EBP1	-0.236808	4.54285	12.2573	0.00091029	0.00712607
534106	ArfGAP with dual PH domains 2	ADAP2	-0.699087	1.2142	12.2598	0.000910572	0.00712607
538617	tripartite motif containing 2	TRIM2	-0.340833	3.81924	12.256	0.000911655	0.00713021
404108	myosin heavy chain 9	MYH9	0.175441	10.1819	12.2408	0.000916924	0.00716706
767967	zinc finger protein 585A	ZNF585A	0.29008	2.41264	12.2323	0.000920383	0.00718022
518738	G-patch domain containing 1	GPATCH1	0.173948	4.10371	12.2311	0.000920841	0.00718022
538956	SLAIN motif family member 1	SLAIN1	0.143008	3.6953	12.2346	0.000919425	0.00718022
550622	ATPase H+ transporting V0 subunit c	ATP6V0C	-0.169913	7.41947	12.2327	0.000920212	0.00718022
616033	asparaginyl-tRNA synthetase	NARS	-0.101039	7.10485	12.2087	0.000929969	0.00724261
407225	monoacylglycerol O-acyltransferase 1	MOGAT1	-0.552094	0.196404	12.2101	0.000929428	0.00724261
514936	transmembrane protein 51	TMEM51	-0.726979	2.33117	12.2276	0.000931192	0.00724774
281246	interleukin 10	IL10	-0.61216	4.93519	12.2219	0.00093801	0.00729639
100139730	collagen type XV alpha 1 chain	COL15A1	0.602736	1.39034	12.1807	0.000941507	0.00731032
538276	Janus kinase 3	JAK3	0.15219	6.74995	12.1816	0.000941152	0.00731032
540249	general transcription factor IIIC subunit 4	GTF3C4	-0.124698	4.68106	12.1819	0.000941028	0.00731032
104975270	uncharacterized LOC104975270	LOC104975270	-0.572986	0.2944	12.1621	0.000949272	0.00736617
514323	DEAD-box helicase 17	DDX17	0.159335	8.71166	12.1569	0.000951442	0.00737855
508633	CD8b molecule	CD8B	0.329681	5.53405	12.1612	0.000955317	0.00740376
532600	transmembrane protein 165	TMEM165	-0.121096	4.92759	12.1464	0.000955848	0.00740376
614453	ephrin A2	EFNA2	-0.567777	1.57329	12.1451	0.00095642	0.00740376
540137	transmembrane protein 132A	TMEM132A	-0.518876	0.798135	12.134	0.000961087	0.00743541
512887	family with sequence similarity 149, member A	FAM149A	0.534279	0.664683	12.1244	0.000965163	0.00745199
504994	MALT1 paracaspase	MALT1	0.199526	7.34092	12.1259	0.000964523	0.00745199
784489	KIAA0319 like	KIAA0319L	0.109777	4.93874	12.1235	0.000965547	0.00745199
615681	solute carrier family 39 member 11	SLC39A11	-0.247983	4.76543	12.1236	0.000965503	0.00745199
533125	RAS guanyl releasing protein 1	RASGRP1	0.164676	7.37154	12.1181	0.000967845	0.00746524
508888	phospholipase C beta 2	PLCB2	-0.182952	5.12362	12.1164	0.000968572	0.00746637
281346	neutrophil cytosolic factor 2	NCF2	-0.288713	5.73983	12.1079	0.000975332	0.00750049
535541	solute carrier family 25 member 43	SLC25A43	-0.355819	2.19104	12.1035	0.00097413	0.00750049
511996	aldo-keto reductase family 7 member A2	AKR7A2	-0.37226	4.74415	12.1173	0.000974466	0.00750049
112448753	-	-	-0.668154	1.27173	12.1046	0.000974813	0.00750049
506553	calmodulin regulated spectrin associated protein 1	CAMSAP1	0.163582	4.72045	12.0971	0.000976875	0.00750786
517052	golgi membrane protein 1	GOLM1	-0.361245	4.27524	12.1023	0.000978649	0.00751701
509055	chromosome 29 C11orf24 homolog	C29H11orf24	-0.337568	2.32253	12.0868	0.00098132	0.00753302
506494	PITH domain containing 1	PITHD1	0.142519	5.75731	12.0791	0.000984682	0.00755432
507581	uncharacterized LOC507581	LOC507581	-0.388277	1.4837	12.0736	0.000987071	0.00756814
518992	protein tyrosine phosphatase, non-receptor type 22	PTPN22	0.288314	5.16696	12.0713	0.000989501	0.00758225
327681	follistatin	FST	0.456704	0.639361	12.0483	0.000998135	0.00764385
511469	aldehyde dehydrogenase 3 family member B1	ALDH3B1	-0.339899	2.91705	12.0351	0.00100399	0.00767957
514643	slingshot protein phosphatase 3	SSH3	-0.344805	3.01094	12.0361	0.00100356	0.00767957
100139739	PBX homeobox 2	PBX2	0.0868602	8.07348	12.0285	0.00100693	0.00769746
513464	Fanconi anemia complementation group E	FANCE	0.184776	2.44643	12.0208	0.00101033	0.00771888
100138286	Cdk5 and Abl enzyme substrate 1	CABLES1	-0.524544	3.86456	12.0442	0.00101111	0.00772025
507819	SPG11, spatacsin vesicle trafficking associated	SPG11	0.150846	6.02282	12.0174	0.00101189	0.00772155
508189	LON peptidase N-terminal domain and ring finger 3	LONRF3	-0.432742	2.40869	12.0075	0.00101629	0.00775055
617724	chromosome 14 C8orf46 homolog	C14H8orf46	0.533818	1.14277	12.0045	0.00101764	0.00775213
615809	family with sequence similarity 127, member A-like	LOC615809	-0.256034	2.42758	12.0044	0.0010177	0.00775213
407219	melanogenesis associated transcription factor	MITF	-0.58725	6.19349	12.0295	0.00102069	0.0077703
509968	complement C1q C chain	C1QC	-0.678843	4.01402	12.0245	0.00102297	0.00778307
534793	inositol polyphosphate-4-phosphatase type II B	INPP4B	0.244694	7.53064	11.9769	0.00103101	0.00783494
513597	myoferlin	MYOF	-0.766128	4.63158	12.0083	0.00103046	0.00783494
280794	fibronectin 1	FN1	-0.537786	3.34377	11.9858	0.0010357	0.00786595
540281	LIM zinc finger domain containing 1	LIMS1	-0.248015	6.19861	11.9612	0.00103779	0.00787716
326600	actin related protein 2/3 complex subunit 1B	ARPC1B	-0.110644	9.30583	11.9545	0.00104043	0.00788807
507751	sorting nexin 15	SNX15	-0.418413	2.66586	11.9544	0.00104046	0.00788807
512662	calcineurin like EF-hand protein 1	CHP1	-0.238852	6.27477	11.9494	0.00104288	0.00789715
326598	galectin 1	LGALS1	-0.352512	6.94265	11.9713	0.00104264	0.00789715
112447369	-	-	-0.171602	3.92884	11.9413	0.00104652	0.00792008
282401	ADAM metallopeptidase with thrombospondin type 1 motif 2	ADAMTS2	-0.566346	4.51136	11.9636	0.0010505	0.0079455
521633	leucyl and cystinyl aminopeptidase	LNPEP	0.121513	9.17005	11.9177	0.0010575	0.00799372
539361	sterol regulatory element binding transcription factor 1	SREBF1	-0.226018	5.31557	11.9033	0.00106425	0.00804004
516210	creatine kinase B	CKB	-0.51395	4.41227	11.9276	0.00106607	0.00804905
522670	RELB proto-oncogene, NF-kB subunit	RELB	-0.227575	5.16772	11.8934	0.00106893	0.00806592
100337108	uncharacterized LOC100337108	LOC100337108	2.27309	1.9378	11.9177	0.00107323	0.00807436
530004	zinc finger protein 699	ZNF699	0.233143	3.40334	11.8878	0.00107159	0.00807436
534708	RAB11A, member RAS oncogene family	RAB11A	-0.126598	6.94927	11.8851	0.00107288	0.00807436
541272	iduronate 2-sulfatase	IDS	-0.29737	5.14191	11.8885	0.00107357	0.00807436
100847780	uncharacterized LOC100847780	LOC100847780	-0.533441	2.20935	11.8925	0.00107079	0.00807436
282344	S100 calcium binding protein A7	S100A7	-0.577822	1.42318	11.8831	0.00107382	0.00807436
100140740	immunoglobulin superfamily member 6	IGSF6	-0.552145	5.05535	11.9109	0.00107542	0.00808168
616329	zinc finger protein 606	ZNF606	0.201884	3.61811	11.872	0.0010791	0.00809917
104973909	syncytin-Rum1	RUM1	-0.308846	1.21945	11.8728	0.00107872	0.00809917
528530	colony stimulating factor 2 receptor beta common subunit	CSF2RB	-0.3691	6.51553	11.8932	0.00107964	0.00809917
101902057	family with sequence similarity 129 member C	FAM129C	-0.332557	4.79434	11.8781	0.00108037	0.00809996
531362	RNA polymerase II associated protein 1	RPAP1	0.156619	4.18623	11.8657	0.00108214	0.00810845
104974144	uncharacterized LOC104974144	LOC104974144	0.410663	1.42815	11.8638	0.00108303	0.00811046
514989	SPT16 homolog, facilitates chromatin remodeling subunit	SUPT16H	0.123003	7.11397	11.8509	0.00108925	0.00815224
282479	solute carrier family 25 member 5	SLC25A5	-0.147007	6.99746	11.8485	0.0010904	0.00815478
540873	death associated protein kinase 1	DAPK1	-0.373524	5.07616	11.8643	0.00109086	0.00815478
540105	formin like 3	FMNL3	0.22384	5.19075	11.8354	0.00109678	0.00819427
521650	ADP-ribosylhydrolase like 2	ADPRHL2	0.167759	3.01666	11.8295	0.00109966	0.0082063
505323	ornithine aminotransferase	OAT	-0.223703	6.03472	11.83	0.00109943	0.0082063
493709	ATP synthase, H+ transporting, mitochondrial Fo complex subunit s (factor B)	ATP5S	-0.26371	2.63284	11.8234	0.00110264	0.00822374
399560	mitochondrial ribosomal protein L12	MRPL12	-0.149183	4.2667	11.8219	0.00110338	0.00822454
539622	succinate receptor 1	SUCNR1	-0.491605	1.0301	11.8181	0.00110525	0.00823367
790477	mitoguardin 1	MIGA1	-0.339761	2.60299	11.8118	0.00110834	0.00825193
613578	UBX domain protein 2A	UBXN2A	-0.181581	5.64093	11.8087	0.00110983	0.00825825
781854	F-box protein 10	FBXO10	0.219849	2.79102	11.7915	0.00111837	0.00830466
615658	calcium modulating ligand	CAMLG	-0.281114	5.25612	11.7944	0.00111843	0.00830466
518050	annexin A3	ANXA3	-0.451469	7.24111	11.8211	0.00111866	0.00830466
101906441	Ig gamma-2A chain C region, membrane-bound form-like	LOC101906441	-0.521538	1.9844	11.7921	0.00111818	0.00830466
514347	phospholipase B domain containing 2	PLBD2	-0.251024	6.03866	11.7746	0.00112774	0.00836724
112449602	-	-	-0.251333	2.71667	11.7701	0.00112903	0.00837083
614988	tubulin polymerization promoting protein family member 3	TPPP3	-0.43606	5.16563	11.7933	0.00112952	0.00837083
510619	tetraspanin 31	TSPAN31	-0.11932	5.26804	11.7629	0.00113266	0.00838922
518086	calcium activated nucleotidase 1	CANT1	-0.194863	3.76573	11.7528	0.00113774	0.00842205
530642	deoxycytidine kinase	DCK	0.228982	4.5735	11.7448	0.00114177	0.00843727
513539	LIM domain kinase 2	LIMK2	-0.280835	3.83591	11.7453	0.00114153	0.00843727
281848	insulin like growth factor 1 receptor	IGF1R	-0.561245	3.76975	11.7725	0.00114144	0.00843727
407231	myocyte enhancer factor 2A	MEF2A	-0.198004	6.53716	11.7375	0.0011455	0.00845997
531564	solute carrier family 29 member 2	SLC29A2	0.225409	2.79807	11.7286	0.00115002	0.00848848
538625	proteasome 26S subunit, non-ATPase 6	PSMD6	-0.0975018	5.99021	11.7239	0.00115243	0.0084999
533562	transmembrane 9 superfamily member 4	TM9SF4	-0.214414	5.76228	11.723	0.00115289	0.0084999
101905669	myeloid-associated differentiation marker-like	LOC101905669	0.490191	0.505271	11.7164	0.00115628	0.00851512
510095	family with sequence similarity 208 member A	FAM208A	0.15052	7.76128	11.7167	0.00115612	0.00851512
515187	catenin delta 1	CTNND1	-0.546201	3.44111	11.735	0.00115807	0.00852341
541184	E2F transcription factor 3	E2F3	-0.16615	3.90389	11.7043	0.00116254	0.00854655
359720	reticulon 2	RTN2	-0.367604	-0.202419	11.7052	0.00116206	0.00854655
514305	transmembrane protein 141	TMEM141	-0.204909	2.32414	11.7015	0.00116396	0.00855208
404159	thioredoxin domain containing 17	TXNDC17	-0.281841	3.23811	11.6977	0.00116594	0.00856174
520521	DLG associated protein 4	DLGAP4	0.159487	6.45001	11.6932	0.00116828	0.00857406
512495	solute carrier family 38 member 5	SLC38A5	0.173988	3.14663	11.6914	0.00116921	0.00857461
512500	cytochrome c1	CYC1	-0.132578	6.11504	11.6905	0.00116969	0.00857461
518910	zinc finger and BTB domain containing 5	ZBTB5	0.236696	1.95232	11.6841	0.001173	0.00858907
515029	uridine phosphorylase 1	UPP1	-0.524235	1.59243	11.6853	0.00117239	0.00858907
510540	nucleoporin 85	NUP85	0.109733	4.64985	11.6804	0.00117496	0.00859853
533444	gem nuclear organelle associated protein 5	GEMIN5	0.154893	3.66639	11.6719	0.00117939	0.00862605
513889	coiled-coil-helix-coiled-coil-helix domain containing 4	CHCHD4	0.174963	5.31191	11.6692	0.00118082	0.00863158
512027	signaling threshold regulating transmembrane adaptor 1	SIT1	0.150063	6.41335	11.6657	0.00118266	0.00864011
617179	TSPY like 2	TSPYL2	0.153347	4.90905	11.6635	0.00118383	0.00864376
533115	mutS homolog 2	MSH2	0.177255	5.60386	11.6549	0.00118835	0.00866696
100298868	solute carrier family 23 member 1	LOC100298868	-0.594798	5.47047	11.6862	0.00118775	0.00866696
509798	RNA binding motif single stranded interacting protein 2	RBMS2	0.196313	4.05568	11.6496	0.00119115	0.00868243
514781	chromosome 7 C5orf15 homolog	C7H5orf15	-0.124813	7.1458	11.6454	0.0011934	0.0086939
101906969	retinal degeneration 3	RD3	0.390542	-0.102286	11.6433	0.00119453	0.00869724
520313	GA binding protein transcription factor, beta subunit 1	GABPB1	0.137228	5.97758	11.6417	0.00119534	0.00869819
100848491	collagen type V alpha 1 chain	COL5A1	0.367769	1.27191	11.6346	0.00119918	0.00872117
618521	adenosine deaminase, tRNA specific 1	ADAT1	0.181722	4.65706	11.6272	0.00120311	0.00873989
519915	Rieske Fe-S domain containing	RFESD	-0.306701	1.24663	11.6273	0.00120304	0.00873989
616506	chromobox 1	CBX1	0.165702	3.94979	11.6211	0.00120636	0.00875856
520335	OXA1L, mitochondrial inner membrane protein	OXA1L	-0.132901	6.15156	11.6106	0.00121206	0.00879498
618155	chromosome 3 C1orf216 homolog	C3H1orf216	0.230262	1.65842	11.6048	0.00121518	0.00881259
505315	amidohydrolase domain containing 1	AMDHD1	0.423867	1.34509	11.5898	0.00122334	0.00886678
337889	leucine rich repeat containing 41	LRRC41	0.0880817	5.6252	11.5802	0.00122856	0.0088996
104971501	uncharacterized LOC104971501	LOC104971501	0.219667	4.40671	11.5691	0.00123465	0.00893579
512750	ubiquitin protein ligase E3B	UBE3B	0.119635	4.97831	11.5686	0.00123494	0.00893579
613717	potassium channel tetramerization domain containing 9	KCTD9	0.10908	4.32296	11.555	0.00124248	0.00898524
100140430	DEAD-box helicase 42	DDX42	0.119948	5.77978	11.5536	0.0012432	0.00898545
531049	clustered mitochondria homolog	CLUH	-0.167352	4.51717	11.5487	0.00124594	0.00900019
359718	reticulon 4	RTN4	-0.117855	7.23966	11.5462	0.00124735	0.00900526
513221	heme oxygenase 1	HMOX1	-0.6452	4.50907	11.5741	0.00124828	0.00900694
511680	TRIO and F-actin binding protein	TRIOBP	-0.14181	5.48377	11.5281	0.00125747	0.00906306
530550	Rho GTPase activating protein 28	ARHGAP28	-0.647783	-0.258217	11.5289	0.00125699	0.00906306
508675	syntaxin 4	STX4	-0.130564	4.42526	11.5228	0.00126046	0.00907953
512286	antigen-presenting glycoprotein CD1d-like	LOC512286	-0.404522	6.51261	11.5436	0.00126339	0.00909559
104973285	uncharacterized LOC104973285	LOC104973285	0.334721	1.38645	11.5101	0.00126762	0.00912091
538508	cell cycle progression 1	CCPG1	-0.318553	6.98811	11.5148	0.00127354	0.00915838
101905265	uncharacterized LOC101905265	LOC101905265	0.308285	0.973676	11.4976	0.00127469	0.0091615
112441889	-	-	-0.489678	2.26101	11.4918	0.00127858	0.00918438
505708	protein kinase C delta	PRKCD	-0.162134	6.76382	11.4895	0.00127931	0.00918445
504554	Tctex1 domain containing 2	TCTEX1D2	-0.17315	3.09642	11.4748	0.00128773	0.00923972
528813	sodium channel epithelial 1 delta subunit	SCNN1D	0.264343	1.3325	11.4659	0.00129288	0.00926624
539110	kelch repeat and BTB domain containing 7	KBTBD7	0.211931	2.13548	11.4647	0.00129358	0.00926624
506308	pyridoxal phosphatase	PDXP	0.200633	4.10979	11.4663	0.00129263	0.00926624
767912	TSSK6 activating cochaperone	TSACC	0.335499	-0.0233028	11.4578	0.00129758	0.00928971
520463	solute carrier family 50 member 1	SLC50A1	0.204041	2.61334	11.4533	0.00130014	0.00930286
508183	SLAM family member 6	SLAMF6	0.138861	7.05476	11.4488	0.0013028	0.0093167
541155	myotubularin related protein 1	MTMR1	0.123813	5.59099	11.4403	0.00130776	0.00934699
519357	damage specific DNA binding protein 2	DDB2	-0.157695	4.3266	11.4388	0.00130863	0.00934795
537366	cysteine rich DPF motif domain containing 1	CDPF1	0.166905	3.83636	11.4298	0.00131392	0.00938054
614749	apoptosis enhancing nuclease	AEN	-0.323995	4.91174	11.4286	0.00131982	0.00941747
519882	sprouty related EVH1 domain containing 1	SPRED1	-0.569185	2.41411	11.4261	0.00132207	0.00942824
512571	pyruvate kinase M1/2	PKM	-0.19258	8.96932	11.4121	0.00132431	0.00943902
507985	zinc finger and BTB domain containing 46	ZBTB46	-0.421195	2.18799	11.408	0.00132679	0.00945147
507213	proteasome subunit alpha 6	PSMA6	-0.102203	6.91931	11.4027	0.00132994	0.00946342
529002	TBC1 domain family member 24	TBC1D24	-0.214442	2.02725	11.4028	0.00132987	0.00946342
515594	protein arginine methyltransferase 5	PRMT5	0.169916	4.53343	11.3986	0.00133233	0.0094752
522692	glycoprotein V platelet	GP5	-0.96061	-0.172608	11.3992	0.0013336	0.00947893
508751	CD37 molecule	CD37	0.173037	7.95766	11.3859	0.00133993	0.00951867
282639	polyamine oxidase	PAOX	-0.181557	4.22057	11.3802	0.00134335	0.00953139
537330	Wnt family member 10A	WNT10A	-0.481114	-0.0411431	11.3793	0.00134394	0.00953139
515854	serum/glucocorticoid regulated kinase 1	SGK1	-0.51711	7.64922	11.4096	0.001343	0.00953139
511224	nuclear factor of activated T cells 1	NFATC1	0.198128	6.75412	11.3774	0.00134506	0.00953408
515909	DNA polymerase iota	POLI	0.194384	4.56572	11.3711	0.00134884	0.00955555
513572	endoplasmic reticulum aminopeptidase 2	ERAP2	0.189343	8.10426	11.3646	0.00135281	0.00957314
282689	annexin A2	ANXA2	-0.234726	8.57547	11.3659	0.00135213	0.00957314
506103	ubiquitin conjugating enzyme E2 J2	UBE2J2	-0.123913	5.55317	11.3589	0.00135625	0.00959221
531673	cancer susceptibility 3	CASC3	0.0906346	6.06246	11.3498	0.00136181	0.00962627
505868	pyridoxal dependent decarboxylase domain containing 1	PDXDC1	-0.102117	5.43668	11.3374	0.00136938	0.00967445
518781	VPS18, CORVET/HOPS core subunit	VPS18	0.257364	4.07824	11.3291	0.0013745	0.00969822
505859	pyridine nucleotide-disulphide oxidoreductase domain 1	PYROXD1	0.130803	4.56939	11.327	0.00137576	0.00969822
535414	proteasome 26S subunit, non-ATPase 10	PSMD10	0.130012	5.40671	11.3275	0.00137548	0.00969822
615215	mitogen-activated protein kinase-activated protein kinase 3	MAPKAPK3	-0.374454	5.19955	11.3473	0.00137461	0.00969822
538714	zinc finger protein 641	ZNF641	0.357673	0.730195	11.3238	0.00137771	0.00970664
506066	SH2B adaptor protein 1	SH2B1	0.120914	3.80236	11.3051	0.00138934	0.00978319
616355	chromosome 7 C19orf24 homolog	C7H19orf24	0.16832	3.37973	11.3036	0.0013903	0.00978461
767986	chromosome 5 C12orf29 homolog	C5H12orf29	0.161023	4.94327	11.3011	0.00139182	0.00978534
508861	spermidine/spermine N1-acetyltransferase 1	SAT1	-0.223503	8.29626	11.3009	0.00139193	0.00978534
615329	cysteine and glycine rich protein 1	CSRP1	-0.136409	6.30694	11.2995	0.00139284	0.00978641
768074	electron transfer flavoprotein dehydrogenase	ETFDH	0.183298	3.68417	11.2923	0.00139733	0.00979832
508100	CDK5 regulatory subunit associated protein 2	CDK5RAP2	0.156855	5.54465	11.2919	0.00139758	0.00979832
524118	AT-rich interaction domain 5A	ARID5A	-0.338931	5.17172	11.3075	0.001396	0.00979832
512637	adhesion G protein-coupled receptor F1	ADGRF1	-0.402229	2.6529	11.2923	0.00139731	0.00979832
613760	LysM domain containing 3	LYSMD3	-0.274815	5.10923	11.2905	0.00140004	0.00980482
112445390	-	-	-0.56678	0.984621	11.2881	0.00139996	0.00980482
509796	dihydropyrimidinase like 3	DPYSL3	-0.55583	3.70342	11.3098	0.00140269	0.00981804
618028	kin of IRRE like 3 (Drosophila)	KIRREL3	0.245387	2.54378	11.2648	0.00141469	0.00988888
281649	bladder cancer associated protein	BLCAP	0.0876756	6.25733	11.264	0.00141517	0.00988888
613428	zinc finger FYVE-type containing 9	ZFYVE9	-0.15967	4.27686	11.2653	0.00141437	0.00988888
282152	BCL2 like 1	BCL2L1	-0.226186	3.83524	11.2629	0.00141588	0.00988888
282258	interferon alpha and beta receptor subunit 2	IFNAR2	-0.222503	6.59532	11.2509	0.00142351	0.00993138
520341	TNF receptor superfamily member 9	TNFRSF9	-0.447324	0.761702	11.2519	0.00142291	0.00993138
534647	cerebellar degeneration related protein 2	CDR2	-0.340715	1.86364	11.2386	0.0014314	0.00998101
537087	glucosylceramidase beta	GBA	-0.165847	4.47511	11.233	0.00143499	0.0100006
535008	basic leucine zipper ATF-like transcription factor 3	BATF3	-0.465003	2.41437	11.2258	0.00143989	0.0100293
539369	neuropilin 1	NRP1	-0.550459	5.82455	11.2518	0.00144101	0.0100317
281814	hypoxia inducible factor 1 alpha subunit	HIF1A	-0.228415	7.65584	11.2196	0.00144384	0.0100459
513105	cAMP responsive element binding protein 3 like 1	CREB3L1	-0.582402	4.03372	11.2435	0.00144602	0.0100557
281476	seryl-tRNA synthetase	SARS	-0.254928	8.163	11.2174	0.0014472	0.0100584
510967	cathepsin W	CTSW	0.326191	5.96587	11.2175	0.00145424	0.0101019
540169	BRD4 interacting chromatin remodeling complex associated protein like	BICRAL	0.142913	6.83764	11.1976	0.001458	0.0101226
532603	shootin 1	SHTN1	-0.484256	5.63753	11.2229	0.00145943	0.010127
506625	NHL repeat containing 3	NHLRC3	-0.191831	3.38871	11.1919	0.00146173	0.0101375
282535	major histocompatibility complex, class II, DQ alpha 2	BOLA-DQA2	-0.853747	8.71895	11.2198	0.00146299	0.0101407
786577	tetratricopeptide repeat domain 9C	TTC9C	0.148597	4.9389	11.1827	0.00146777	0.0101684
510924	HECT and RLD domain containing E3 ubiquitin protein ligase 3	HERC3	0.1711	5.63744	11.1807	0.00146908	0.010172
510998	membrane palmitoylated protein 1	MPP1	-0.2898	6.20601	11.1887	0.00147049	0.0101763
614512	Fanconi anemia complementation group L	FANCL	0.132544	4.29931	11.1727	0.00147442	0.010198
539532	exonuclease 3'-5' domain containing 2	EXD2	0.12871	4.10061	11.1683	0.00147734	0.0102127
101902874	uncharacterized LOC101902874	LOC101902874	0.286115	1.90768	11.1599	0.00148293	0.0102458
614800	chromosome 7 open reading frame, human C19orf53	C7H19orf53	0.157711	5.18202	11.1544	0.00148656	0.0102506
525482	adenylate cyclase 9	ADCY9	-0.248199	4.66172	11.1541	0.00148681	0.0102506
538509	MINDY lysine 48 deubiquitinase 3	MINDY3	-0.362524	7.37454	11.1774	0.00148494	0.0102506
112442539	-	-	-0.601448	1.02076	11.1555	0.00148583	0.0102506
404154	interleukin 4 receptor	IL4R	0.140404	6.29854	11.1478	0.001491	0.010274
513583	intraflagellar transport 80	IFT80	0.164362	4.45846	11.1455	0.00149254	0.0102791
100299286	SH3 and PX domains 2A	SH3PXD2A	-0.467268	1.76378	11.1405	0.0014959	0.0102967
514798	RUN and FYVE domain containing 3	RUFY3	-0.125344	5.16409	11.1361	0.00149886	0.0103116
505919	huntingtin interacting protein 1	HIP1	-0.565649	4.17524	11.1573	0.00150292	0.010334
112444921	-	-	0.24513	1.87605	11.127	0.00150499	0.0103427
536550	xenotropic and polytropic retrovirus receptor 1	XPR1	-0.163774	4.85121	11.1238	0.0015072	0.0103523
617553	G-patch domain and ankyrin repeats 1	GPANK1	0.144364	6.12329	11.1155	0.00151285	0.010367
513080	ribonucleic acid export 1	RAE1	0.0899728	5.03489	11.1137	0.00151404	0.010367
508458	acetylserotonin O-methyltransferase like	ASMTL	-0.126678	4.36844	11.1135	0.00151417	0.010367
280714	aryl hydrocarbon receptor	AHR	-0.252246	5.56038	11.1185	0.00151152	0.010367
407771	chemokine (C-C motif) receptor 1	CCR1	-0.507934	5.95393	11.143	0.00151284	0.010367
617435	complement C1q B chain	C1QB	-0.648573	4.51454	11.1424	0.00151325	0.010367
327666	signal regulatory protein alpha	SIRPA	-0.542637	7.46596	11.1364	0.00151732	0.010383
616676	galactose mutarotase	GALM	0.293341	1.82372	11.1052	0.00151984	0.0103947
519376	Mab-21 domain containing 2	MB21D2	-0.518418	1.66899	11.1028	0.0015215	0.010395
515700	interleukin 1 receptor type 2	IL1R2	-0.899332	2.38015	11.1301	0.00152132	0.010395
615733	GTPase, IMAP family member 1	GIMAP1	0.151799	7.06929	11.0956	0.00152646	0.0104068
100125926	transmembrane p24 trafficking protein 7	TMED7	-0.131514	6.52173	11.097	0.00152546	0.0104068
518635	major facilitator superfamily domain containing 11	MFSD11	-0.218353	4.49977	11.0985	0.00152443	0.0104068
529148	lysosomal associated membrane protein 2	LAMP2	-0.241432	7.52932	11.0984	0.00152618	0.0104068
518563	heparan sulfate 6-O-sulfotransferase 1	HS6ST1	-0.278961	3.6146	11.0933	0.00152801	0.0104119
512958	emopamil binding protein like	EBPL	0.389925	1.28774	11.085	0.0015337	0.0104451
613356	SH2 domain containing 1A	SH2D1A	0.235088	5.64032	11.0815	0.00153616	0.0104464
777771	DIS3 like exosome 3'-5' exoribonuclease	DIS3L	0.128441	7.14584	11.0812	0.00153634	0.0104464
539745	GTF2I repeat domain containing 2	GTF2IRD2	-0.432262	0.64279	11.0831	0.00153507	0.0104464
526291	solute carrier family 13 member 3	SLC13A3	-0.603444	2.72107	11.0968	0.00153789	0.0104515
529235	DNA damage inducible transcript 4	DDIT4	-0.394026	6.50626	11.0998	0.00154014	0.0104612
493989	xylosyltransferase 2	XYLT2	0.152933	3.85172	11.0546	0.00155491	0.0105504
516108	CG2446-like	LOC516108	-0.160257	3.40454	11.0551	0.00155453	0.0105504
540606	WD repeat domain 91	WDR91	0.155232	4.73081	11.0404	0.00156485	0.0106122
511571	ring finger protein 25	RNF25	0.14324	3.67982	11.0382	0.00156644	0.0106174
505009	ceramide-1-phosphate transfer protein	CPTP	0.146398	5.45099	11.0306	0.00157176	0.0106479
518931	galectin 12	LGALS12	-0.41718	4.51739	11.0468	0.0015739	0.0106568
787125	centromere protein W	CENPW	0.249533	2.90209	11.0141	0.00158355	0.0106996
504464	Ras and Rab interactor like	RINL	0.163718	4.63569	11.0157	0.0015824	0.0106996
529043	Rho guanine nucleotide exchange factor 10 like	ARHGEF10L	-0.329098	5.12397	11.0256	0.00158334	0.0106996
317756	G protein-coupled bile acid receptor 1	GPBAR1	-0.600629	2.53448	11.0293	0.00158291	0.0106996
618035	RAB27A, member RAS oncogene family	RAB27A	-0.185103	7.76093	11.0126	0.00158459	0.010701
533276	Rab geranylgeranyltransferase beta subunit	RABGGTB	-0.186479	4.89122	11.0086	0.00158748	0.0107114
615191	3-hydroxyacyl-CoA dehydratase 1	HACD1	-0.293275	1.17623	11.0081	0.00158779	0.0107114
515034	interleukin 1 receptor associated kinase 2	IRAK2	-0.620585	4.31298	11.0307	0.00159102	0.0107275
615027	thioredoxin domain containing 5	TXNDC5	-0.284934	6.93684	11.0102	0.00159375	0.0107403
281061	cyclin dependent kinase 1	CDK1	0.218016	4.6658	10.9966	0.00159605	0.0107445
282311	phospholipase A2 group VII	PLA2G7	-0.334736	6.28815	11.0141	0.00159575	0.0107445
445419	frizzled class receptor 3	FZD3	0.215182	3.52325	10.9925	0.00159901	0.0107532
520865	aminoadipate-semialdehyde synthase	AASS	-0.302604	4.07492	10.9941	0.0015985	0.0107532
534413	ephrin B1	EFNB1	-0.448087	2.35596	10.9868	0.00160316	0.0107754
613644	CD99 molecule like 2	CD99L2	-0.160698	3.09078	10.9833	0.00160567	0.0107867
529062	ankyrin repeat domain 28	ANKRD28	-0.118998	5.52058	10.9814	0.00160702	0.0107901
541275	ATPase copper transporting alpha	ATP7A	-0.308878	6.09162	10.9908	0.00160921	0.0107992
534944	peroxisomal biogenesis factor 6	PEX6	0.205085	2.71836	10.9734	0.00161288	0.0108164
532838	neurexophilin and PC-esterase domain family member 3	NXPE3	-0.141399	5.44261	10.9714	0.0016143	0.0108164
504653	lymphotoxin beta receptor	LTBR	-0.544999	3.45707	10.9925	0.0016142	0.0108164
518622	chromosome segregation 1 like	CSE1L	0.114405	6.57196	10.9559	0.00162565	0.0108868
787270	thioesterase superfamily member 4	THEM4	-0.238725	4.15191	10.9445	0.00163409	0.0109328
529873	cell adhesion molecule 1	CADM1	-0.410541	5.11036	10.9645	0.00163464	0.0109328
282264	potassium two pore domain channel subfamily K member 17	KCNK17	-0.495918	1.29079	10.9431	0.00163508	0.0109328
101904449	39S ribosomal protein L33, mitochondrial	LOC101904449	-0.319295	0.847992	10.9407	0.00163684	0.0109389
512719	SH3 domain containing GRB2 like 1, endophilin A2	SH3GL1	-0.16497	5.29122	10.9362	0.00164021	0.0109557
511229	NACHT, LRR and PYD domains-containing protein 1a	LOC511229	0.131302	6.65196	10.9341	0.00164174	0.0109603
512578	potassium channel tetramerization domain containing 15	KCTD15	-0.560603	0.237141	10.9294	0.00164522	0.0109778
529922	zinc finger RANBP2-type containing 3	ZRANB3	0.159236	4.66358	10.9235	0.00164964	0.0110016
509643	pyridoxal phosphate binding protein	PLPBP	-0.132368	4.5686	10.92	0.00165222	0.0110131
618412	dual specificity phosphatase 15	DUSP15	0.42507	-0.144216	10.9	0.00166724	0.0111075
538456	zinc finger and BTB domain containing 22	ZBTB22	0.137155	3.77052	10.8796	0.00168266	0.0112043
107133160	uncharacterized LOC107133160	LOC107133160	0.457252	2.0483	10.8767	0.00168488	0.01121
539843	zinc finger and BTB domain containing 38	ZBTB38	0.192721	5.93654	10.8762	0.00168525	0.01121
614014	zinc finger protein 512B	ZNF512B	0.214074	2.75595	10.8729	0.00168781	0.0112212
538442	mortality factor 4 like 2	MORF4L2	-0.125579	6.65557	10.8633	0.00169513	0.0112641
528994	eva-1 homolog A, regulator of programmed cell death	EVA1A	0.239735	3.22817	10.8599	0.00169776	0.0112757
327709	glutathione S-transferase M1	GSTM1	0.321734	1.56764	10.8569	0.00170005	0.011279
533057	isoleucyl-tRNA synthetase 2, mitochondrial	IARS2	-0.112378	6.66422	10.8558	0.00170088	0.011279
534227	dedicator of cytokinesis 4	DOCK4	-0.526518	2.39585	10.8635	0.0017002	0.011279
514688	protein phosphatase 1 regulatory subunit 15A	PPP1R15A	-0.430253	6.88397	10.8781	0.00170366	0.0112916
504334	ral guanine nucleotide dissociation stimulator like 2	RGL2	0.213097	5.49968	10.8419	0.00171161	0.0113384
535273	epithelial membrane protein 3	EMP3	-0.213437	7.5437	10.8391	0.00171376	0.0113468
617799	cystatin F	CST7	0.221253	3.5745	10.8352	0.00171679	0.0113552
788962	T-cell receptor alpha chain V region HPB-MLT-like	LOC788962	-0.508057	0.437869	10.8362	0.00171606	0.0113552
539034	profilin 2	PFN2	-0.709977	0.575902	10.8327	0.00171898	0.0113638
519751	sperm antigen with calponin homology and coiled-coil domains 1 like	SPECC1L	0.154092	5.00933	10.8311	0.00172005	0.011365
538838	LSM14A, mRNA processing body assembly factor	LSM14A	0.0991595	7.4244	10.8215	0.00172751	0.0114085
520599	TBC1 domain family member 10C	TBC1D10C	0.142873	5.7259	10.8182	0.00173007	0.0114195
282291	NFKB inhibitor alpha	NFKBIA	-0.392959	9.73945	10.8332	0.00173432	0.0114417
522270	RAS like family 10 member B	RASL10B	0.216049	3.03801	10.8102	0.00173633	0.0114438
533397	KIAA0586	KIAA0586	0.107171	5.04024	10.8101	0.00173641	0.0114438
281409	procollagen-lysine,2-oxoglutarate 5-dioxygenase 1	PLOD1	-0.370052	3.84285	10.8164	0.0017378	0.0114471
511798	F-box protein 9	FBXO9	-0.0880941	7.09899	10.8061	0.00173956	0.0114527
616416	potassium channel tetramerization domain containing 12	KCTD12	-0.325926	8.70025	10.8093	0.0017485	0.0115057
506908	CAP-Gly domain containing linker protein 2	CLIP2	-0.205548	3.64935	10.7901	0.00175221	0.0115243
509060	SWI/SNF related, matrix associated, actin dependent regulator of chromatin subfamily c member 2	SMARCC2	0.120733	6.71001	10.7859	0.00175556	0.0115404
533356	WD repeat domain 18	WDR18	0.148079	3.04706	10.7826	0.00175824	0.0115441
507314	RNA polymerase III subunit C	POLR3C	-0.136036	4.65915	10.783	0.0017579	0.0115441
281141	enolase 1	ENO1	-0.139454	9.30765	10.7818	0.00175882	0.0115441
525579	OTU deubiquitinase 7B	OTUD7B	0.242949	2.60055	10.7752	0.00176407	0.0115727
100847970	uncharacterized LOC100847970	LOC100847970	0.302502	3.45179	10.7733	0.0017656	0.0115728
100551513	tumor necrosis factor (ligand) superfamily, member 12	TNFSF12	-0.330984	2.44249	10.7719	0.00176679	0.0115728
532262	toll like receptor 8	TLR8	-0.504592	5.14113	10.7981	0.00176626	0.0115728
514772	GPN-loop GTPase 2	GPN2	-0.179169	3.4002	10.7682	0.00176969	0.0115859
506578	elongation factor for RNA polymerase II	ELL	-0.155667	5.01246	10.7661	0.00177143	0.0115914
789989	zinc finger and SCAN domain containing 4	ZSCAN4	0.254276	2.23057	10.7632	0.00177374	0.0115921
512854	metastasis associated 1 family member 3	MTA3	-0.261282	2.94658	10.7647	0.00177251	0.0115921
101901951	uncharacterized LOC101901951	LOC101901951	-0.626718	0.823145	10.7626	0.00177424	0.0115921
281433	prosaposin	PSAP	-0.418204	9.9839	10.7824	0.00177621	0.011599
788353	KIAA1522	KIAA1522	0.641895	0.619733	10.7556	0.00177987	0.011617
508445	hematopoietic cell-specific Lyn substrate 1	HCLS1	0.122631	8.41265	10.7537	0.00178142	0.0116212
783538	AT-rich interaction domain 5B	ARID5B	0.183237	7.34165	10.7512	0.0017834	0.0116283
540828	phytanoyl-CoA dioxygenase domain containing 1	PHYHD1	0.129587	4.68692	10.7455	0.00178798	0.0116523
513714	KRR1, small subunit processome component homolog	KRR1	-0.253245	6.42809	10.7468	0.00179028	0.0116613
281345	neutrophil cytosolic factor 1	NCF1	-0.326968	5.06797	10.7444	0.00179739	0.0117017
540184	valosin containing protein lysine methyltransferase	VCPKMT	0.259203	3.08542	10.7267	0.00180331	0.0117195
533294	RB transcriptional corepressor like 2	RBL2	0.157507	7.40406	10.7206	0.00180834	0.0117195
511085	required for excision 1-B domain containing	REX1BD	0.10194	4.52635	10.7206	0.00180833	0.0117195
327711	cathepsin S	CTSS	-0.36983	9.52089	10.7393	0.00180804	0.0117195
515397	hyaluronoglucosaminidase 1	HYAL1	-0.416946	2.04969	10.7246	0.00180506	0.0117195
511340	tumor protein p53 inducible nuclear protein 2	TP53INP2	-0.474947	5.0472	10.7493	0.00180527	0.0117195
616089	ribonuclease A family member 4	RNASE4	-0.489662	5.71144	10.7493	0.00180593	0.0117195
100297617	beta-defensin 1	DEFB1	-0.507187	1.88818	10.729	0.00180156	0.0117195
112446745	-	-	-0.576377	0.551665	10.7238	0.00180573	0.0117195
281913	milk fat globule-EGF factor 8 protein	MFGE8	-0.292302	3.49807	10.7037	0.00182226	0.0118039
523367	SHC binding and spindle associated 1	SHCBP1	0.245044	4.40717	10.6944	0.00182997	0.0118471
338045	sequestosome 1	SQSTM1	-0.252502	8.45643	10.6968	0.00183078	0.0118471
530527	5-hydroxymethylcytosine binding, ES cell specific	HMCES	-0.235126	6.17932	10.6909	0.00183378	0.0118605
505775	solute carrier family 16 member 1	SLC16A1	-0.216988	5.16881	10.684	0.00183858	0.0118763
538880	cytoplasmic polyadenylation element binding protein 2	CPEB2	-0.247163	4.33924	10.6849	0.00183784	0.0118763
534961	complement C1q A chain	C1QA	-0.640895	4.57643	10.7092	0.00183898	0.0118763
516762	aquaporin 9	AQP9	-0.606559	3.18006	10.7019	0.00184162	0.0118873
534051	inositol-trisphosphate 3-kinase C	ITPKC	-0.207652	3.87115	10.6786	0.00184311	0.011891
616826	interferon lambda receptor 1	IFNLR1	-0.389178	0.795958	10.6724	0.0018483	0.0119185
514442	harbinger transposase derived 1	HARBI1	0.168718	1.7877	10.6692	0.00185101	0.0119244
505073	proline rich coiled-coil 2B	PRRC2B	0.14974	7.73072	10.6691	0.00185108	0.0119244
505773	protein kinase, X-linked	PRKX	-0.186797	7.79579	10.6679	0.00185212	0.0119251
100125880	chromosome 29 open reading frame, human C11orf68	C29H11orf68	0.149891	3.90615	10.657	0.00186131	0.0119783
104973374	uncharacterized LOC104973374	LOC104973374	0.439157	0.397095	10.6519	0.00186559	0.0119999
[truncated: 1,411 more rows]

## Sheet: Table S4
			W1 vs W0				W14 vs W0				W14 vs W1
EntrezID	gene_name	gene_symbol	logFC Infected	FDR Infected	logFC Uninfected	FDR Uninfected	logFC Infected	FDR Infected	logFC Uninfected	FDR Uninfected	logFC Infected	FDR Infected	logFC Uninfected	FDR Uninfected
533605	interleukin 17 receptor B	IL17RB	1.82527	0.000245226	-	-	1.56929	4.4756e-05	0.801142	0.0155628	-	-	-	-
104969122	uncharacterized LOC104969122	LOC104969122	1.55162	0.0039928	-	-	1.87613	1.40134e-05	1.43453	4.66376e-05	-	-	1.36613	0.00010015
104970757	T-cell receptor alpha chain V region CTL-L17-like	LOC104970757	1.26665	0.000245226	-	-	0.613052	0.00659817	-	-	-0.653595	0.0044627	-	-
520709	interleukin 1 receptor like 1	IL1RL1	1.04104	0.00277369	-	-	0.834139	0.000391583	-	-	-	-	-	-
112448876	-	-	0.921032	0.00949425	-	-	1.8841	3.74767e-08	1.73045	1.52787e-06	0.963066	0.000149996	1.11088	0.000113236
505218	choline dehydrogenase	CHDH	0.757059	0.00949425	-	-	0.52646	0.00473508	-	-	-	-	-	-
613998	antioxidant 1 copper chaperone	ATOX1	0.323681	0.0412163	-	-	0.224465	0.0143069	-	-	-	-	-	-
504589	transportin 2	TNPO2	-0.229553	0.0412163	-	-	-0.201302	0.00278148	-	-	-	-	-	-
505123	chromodomain helicase D binding protein 1	CHD1	-0.270228	0.0412163	-	-	-0.260876	0.00130753	-0.217044	0.019681	-	-	-	-
539633	helicase like transcription factor	HLTF	-0.278356	0.0355325	-	-	-0.709581	3.74767e-08	-0.539572	4.37423e-05	-0.431225	6.57201e-05	-0.369257	0.00136085
407236	lymphocyte antigen 75	LY75	-0.333996	0.0254642	-	-	-0.4367	4.13651e-05	-0.286309	0.0343012	-	-	-	-
510050	TGFB induced factor homeobox 1	TGIF1	-0.334439	0.0355325	-	-	-0.323118	0.00106327	-	-	-	-	-	-
510276	Ras association domain family member 1	RASSF1	-0.37575	0.00854797	-	-	-0.335873	0.00044018	-	-	-	-	-	-
100295973	tubulin beta 2A class IIa	TUBB2A	-0.375878	0.012818	-	-	-0.209313	0.0224421	-	-	-	-	-	-
617525	LIM domains containing 1	LIMD1	-0.424118	0.0254642	-	-	-0.517762	8.22563e-05	-	-	-	-	-	-
786191	HIC ZBTB transcriptional repressor 1	HIC1	-0.501061	0.0341748	-	-	-0.537729	0.000354576	-	-	-	-	-	-
618516	TNF receptor superfamily member 13C	TNFRSF13C	-0.511584	0.0230188	-	-	-0.471067	0.000928363	-	-	-	-	-	-
539547	hes family bHLH transcription factor 1	HES1	-0.74071	0.00377041	-	-	-0.598189	0.000530482	-0.486816	0.0291622	-	-	-	-
528041	SHC binding and spindle associated 1 like	SHCBP1L	-0.789873	0.0341748	-	-	-0.57526	0.00662784	-	-	-	-	-	-
280795	Fos proto-oncogene, AP-1 transcription factor subunit	FOS	-1.07294	0.00949425	-	-	-1.03316	0.00032626	-1.00892	0.00316032	-	-	-	-
507966	CDC42 effector protein 2	CDC42EP2	-1.24131	0.00377041	-	-	-1.42737	1.84064e-05	-0.846072	0.0105841	-	-	-	-
280831	Jun proto-oncogene, AP-1 transcription factor subunit	JUN	-	-	-0.484093	0.01641	-	-	-	-	0.402264	0.00701084	0.485374	9.91437e-05
282139	arachidonate 15-lipoxygenase	ALOX15	-	-	-	-	3.39454	3.6248e-06	1.12567	0.0458963	1.47524	0.00304284	-	-
100297044	C-C motif chemokine 14	LOC100297044	-	-	-	-	2.82149	1.60497e-05	1.09293	0.007148	1.38636	0.00561792	0.789314	0.0399489
781990	proteoglycan 3-like	LOC781990	-	-	-	-	2.69176	6.17528e-05	1.68314	0.0485606	3.22635	7.26888e-05	-	-
280826	interleukin 6	IL6	-	-	-	-	2.26907	0.00039933	-	-	-	-	-	-
617374	proteoglycan 3	PRG3	-	-	-	-	2.15274	0.00032946	1.69699	0.0365641	2.72211	0.000236682	-	-
522692	glycoprotein V platelet	GP5	-	-	-	-	2.11172	3.13746e-05	1.64855	0.000182211	1.59088	0.000671441	1.67253	0.000198581
104972252	uncharacterized LOC104972252	LOC104972252	-	-	-	-	2.06618	2.12159e-06	1.90544	2.20078e-06	1.60471	6.57201e-05	1.75713	7.45791e-06
281095	colony stimulating factor 2	CSF2	-	-	-	-	1.89047	0.00150969	-	-	1.17412	0.0382058	1.93368	0.0407573
112445030	-	-	-	-	-	-	1.83345	5.20664e-05	1.69939	4.33121e-07	1.44185	0.000826569	1.44401	3.98306e-06
404103	spleen trypsin inhibitor	LOC404103	-	-	-	-	1.81559	2.72815e-06	1.74106	3.05319e-06	1.25698	0.000207976	1.47144	1.87059e-05
511791	5'-aminolevulinate synthase 2	ALAS2	-	-	-	-	1.79682	3.50862e-06	1.95485	4.02422e-07	1.34775	0.000153151	1.42629	1.09899e-05
618158	family with sequence similarity 178, member B	FAM178B	-	-	-	-	1.78453	9.75507e-06	1.84521	3.81058e-06	1.16338	0.00076022	1.32092	9.44535e-05
505805	lymphocyte antigen 6 family member G6C	LY6G6C	-	-	-	-	1.77592	1.66551e-05	1.81796	1.79586e-05	1.50114	0.000220692	1.72734	3.75763e-05
535605	tubulin, alpha 3d	TUBA1D	-	-	-	-	1.7732	0.000268869	1.86947	3.45248e-05	0.935883	0.0281022	1.54819	0.000218665
281666	C-C motif chemokine ligand 20	CCL20	-	-	-	-	1.75328	0.00294196	-	-	1.19151	0.0363007	-	-
101907567	uncharacterized LOC101907567	LOC101907567	-	-	-	-	1.74442	6.16691e-06	1.58709	2.75897e-06	1.08491	0.000896507	1.00312	0.000213518
527385	cationic amino acid transporter 3-like	LOC527385	-	-	-	-	1.74344	0.000165541	1.45138	9.30044e-05	1.33866	0.0022948	1.39237	0.00016266
539968	leucine rich repeat and Ig domain containing 2	LINGO2	-	-	-	-	1.73888	7.91605e-07	1.88838	7.06606e-06	1.7191	3.62311e-06	2.15068	4.61028e-06
513266	CD209 molecule	CD209	-	-	-	-	1.73515	7.35314e-05	1.18109	0.0409859	0.899827	0.014513	-	-
511749	leukotriene C4 synthase	LTC4S	-	-	-	-	1.72538	8.44263e-06	1.84068	1.77847e-05	1.38205	0.000150772	1.39852	0.000231921
541148	pentraxin 3	PTX3	-	-	-	-	1.72292	0.00599495	-	-	-	-	-	-
529195	MEFV, pyrin innate immunity regulator	MEFV	-	-	-	-	1.70056	0.000357604	-	-	-	-	-	-
282170	chemokine (C-C motif) ligand 3	CCL3	-	-	-	-	1.69768	0.000533207	-	-	-	-	-	-
100300483	antimicrobial peptide NK-lysin	LOC100300483	-	-	-	-	1.68904	2.44716e-05	1.53587	8.32722e-05	1.40462	0.000322987	1.36858	0.000274348
617668	glycoprotein IX platelet	GP9	-	-	-	-	1.68703	0.000184827	1.60661	5.37033e-05	1.1204	0.00674026	1.29873	0.000358802
281251	interleukin 1 beta	IL1B	-	-	-	-	1.66976	0.00072483	-	-	0.949295	0.0429258	-	-
112442264	-	-	-	-	-	-	1.66457	1.39816e-06	1.31521	0.000422273	1.18927	9.98183e-05	0.860783	0.00838248
617577	megakaryocyte and platelet inhibitory receptor G6b	MPIG6B	-	-	-	-	1.65265	2.09915e-05	1.67054	1.34778e-06	1.28952	0.00045112	1.4882	6.2442e-06
504819	nexilin F-actin binding protein	NEXN	-	-	-	-	1.64505	0.000120446	1.69037	3.05319e-06	0.835684	0.0245631	1.10401	0.000150237
531057	keratin 72	KRT72	-	-	-	-	1.63926	0.000193629	1.38871	0.00023318	1.17634	0.00467915	1.22521	0.00071023
505184	serpin family B member 2	SERPINB2	-	-	-	-	1.63826	0.00815651	-	-	-	-	-	-
280750	clusterin	CLU	-	-	-	-	1.62214	1.9513e-05	1.65658	6.33596e-06	1.1272	0.000898634	1.41977	3.26118e-05
112442336	-	-	-	-	-	-	1.6168	7.05929e-05	1.48045	0.000146735	1.25831	0.00119267	1.41323	0.000247367
408018	C-C motif chemokine receptor 3	CCR3	-	-	-	-	1.59513	1.40134e-05	1.54228	7.10962e-07	1.03739	0.00111834	1.26672	6.9655e-06
112441567	-	-	-	-	-	-	1.59106	0.000118658	1.51361	5.04878e-05	1.06491	0.00497997	0.993989	0.00152066
280686	coagulation factor III, tissue factor	F3	-	-	-	-	1.56535	0.000351664	-	-	-	-	-	-
104974750	uncharacterized LOC104974750	LOC104974750	-	-	-	-	1.56297	9.75507e-06	1.50973	6.21425e-07	1.0336	0.000757025	1.12797	1.38264e-05
528735	S100 calcium binding protein A1	S100A1	-	-	-	-	1.55205	3.08793e-06	1.43876	2.20078e-06	0.782543	0.00281576	0.974576	0.000106175
280813	hemoglobin, beta	HBB	-	-	-	-	1.54759	2.2543e-05	1.53661	0.000103253	1.03514	0.00150048	1.00781	0.00291212
286836	defensin, beta 4A	DEFB4A	-	-	-	-	1.54451	3.2662e-05	0.902817	0.0177638	0.838898	0.00732439	-	-
281376	serpin family B member 2-like	LOC281376	-	-	-	-	1.53466	2.09915e-05	1.01883	0.000356152	1.21152	0.000427266	0.896833	0.00109904
100295639	FXYD domain containing ion transport regulator 4	FXYD4	-	-	-	-	1.5303	2.72815e-06	1.42078	1.41237e-06	0.957831	0.000520427	0.932591	9.50348e-05
281043	chemokine (C-C motif) ligand 2	CCL2	-	-	-	-	1.51809	0.0159871	-	-	-	-	-	-
281486	selectin P	SELP	-	-	-	-	1.51712	4.66725e-05	1.7776	1.41037e-07	1.13327	0.00114776	1.55485	7.89601e-07
112444860	-	-	-	-	-	-	1.51472	3.19117e-06	1.58266	2.12465e-06	0.96746	0.000520427	1.11031	7.7856e-05
281513	tachykinin 3	TAC3	-	-	-	-	1.51346	8.4506e-05	1.60829	1.77847e-05	1.14178	0.00189929	1.26419	0.000172517
101906694	uncharacterized LOC101906694	LOC101906694	-	-	-	-	1.5051	3.75079e-05	1.45267	4.02422e-07	0.932048	0.0036589	0.962387	2.94913e-05
112444864	-	-	-	-	-	-	1.50135	3.68044e-06	1.56879	4.02422e-07	1.02348	0.000377175	1.17098	8.29066e-06
534505	carboxypeptidase X, M14 family member 2	CPXM2	-	-	-	-	1.49853	0.000165541	1.51029	0.000435184	0.973228	0.00674026	1.15123	0.00294428
528492	MPL proto-oncogene, thrombopoietin receptor	MPL	-	-	-	-	1.48278	0.000412556	1.38207	0.000983731	0.856904	0.026011	1.47735	0.00073514
505080	transglutaminase 3	TGM3	-	-	-	-	1.47978	1.60497e-05	0.854481	0.00804991	0.650545	0.0195238	1.14303	0.00122961
112449387	-	-	-	-	-	-	1.47952	0.000189416	1.31196	1.92677e-05	0.978555	0.00838639	1.15391	8.89222e-05
613667	chemokine (C-X-C motif) ligand 3	CXCL3	-	-	-	-	1.47731	0.000156894	-	-	0.729095	0.0382759	-	-
101905172	uncharacterized LOC101905172	LOC101905172	-	-	-	-	1.46891	1.43162e-05	1.33021	1.77847e-05	0.859591	0.00273092	0.762651	0.00182662
540044	G protein-coupled receptor 84	GPR84	-	-	-	-	1.46684	0.000374812	-	-	0.870644	0.0244308	-	-
281044	chemokine (C-C motif) ligand 8	CCL8	-	-	-	-	1.46183	0.0384672	-	-	-	-	-	-
510038	aquaporin 11	AQP11	-	-	-	-	1.46046	0.000741518	1.43043	0.000136572	1.19402	0.00521799	1.03346	0.00174037
100336616	glycoprotein VI (platelet)	GP6	-	-	-	-	1.457	6.44609e-05	1.48028	1.13657e-05	0.98407	0.00313826	1.15331	0.00012923
112448774	-	-	-	-	-	-	1.45346	0.00016039	1.10755	0.0018888	0.68856	0.0443019	0.636066	0.044891
518798	protein tyrosine phosphatase, non-receptor type 14	PTPN14	-	-	-	-	1.42449	0.0015978	1.42663	0.000163173	1.13477	0.0114825	0.846289	0.0069287
785386	60S ribosomal protein L10	LOC785386	-	-	-	-	1.41926	0.000651968	1.8825	7.07341e-05	1.91919	0.000181156	1.84019	0.000109188
280943	tumor necrosis factor	TNF	-	-	-	-	1.41456	0.00230766	-	-	-	-	-	-
104974758	uncharacterized LOC104974758	LOC104974758	-	-	-	-	1.40184	4.49353e-05	1.29232	1.08844e-06	0.956746	0.00240443	1.14804	6.2442e-06
614675	PDZ and LIM domain 1	PDLIM1	-	-	-	-	1.3986	2.2543e-05	1.36395	1.51578e-05	0.83435	0.00336087	1.00302	0.000242835
515150	apolipoprotein R	LOC515150	-	-	-	-	1.37995	0.00637008	-	-	-	-	-	-
112443009	-	-	-	-	-	-	1.37754	0.000236524	-	-	0.927788	0.00991921	-	-
526865	poliovirus receptor	LOC526865	-	-	-	-	1.37027	0.00307433	-	-	1.16097	0.0140732	-	-
613723	pro-platelet basic protein	PPBP	-	-	-	-	1.36225	2.72815e-06	1.20741	2.87167e-07	0.753507	0.00136192	0.725966	5.24333e-05
539920	lymphocyte antigen 6 family member G6F	LY6G6F	-	-	-	-	1.35438	1.41797e-05	1.40219	1.13845e-06	0.904222	0.00103855	1.12311	1.42079e-05
781726	T-cell surface glycoprotein CD1b-2-like	LOC781726	-	-	-	-	1.35243	0.000533207	-	-	-	-	0.802888	0.0198026
282005	protein C receptor	PROCR	-	-	-	-	1.35222	8.162e-05	1.74142	3.4161e-06	1.01897	0.00173711	1.11417	0.000207861
536960	cytochrome b5 reductase 2	CYB5R2	-	-	-	-	1.3512	0.000292616	1.06638	5.66597e-05	0.79308	0.0206638	0.6077	0.00550413
281983	plasminogen activator, urokinase receptor	PLAUR	-	-	-	-	1.34392	0.00222401	1.00656	0.0327379	1.06805	0.017062	1.20158	0.0128163
519047	cell migration inducing hyaluronidase 1	CEMIP	-	-	-	-	1.3421	0.000182852	1.52843	6.33596e-06	0.99943	0.00351304	1.38641	2.53698e-05
513267	destrin, actin depolymerizing factor	DSTN	-	-	-	-	1.34115	2.72815e-06	1.02591	3.11567e-06	0.905675	0.000289692	0.956792	8.97216e-06
516066	GATA binding protein 1	GATA1	-	-	-	-	1.33556	0.000187581	1.12089	0.00066605	0.680379	0.0334769	0.704306	0.0144107
112444291	-	-	-	-	-	-	1.33399	0.000335807	1.32824	7.93949e-05	0.851854	0.0162087	1.0898	0.000491806
784711	triggering receptor expressed on myeloid cells like 1	TREML1	-	-	-	-	1.33273	0.000225845	1.5482	1.13268e-06	0.885468	0.00895236	1.1667	2.42449e-05
614417	R binding protein, mR processing factor	RBPMS	-	-	-	-	1.32871	2.76927e-05	1.25198	0.000167939	0.998499	0.000832256	0.863036	0.00306227
534069	transforming growth factor beta 2	TGFB2	-	-	-	-	1.32716	0.000120798	1.03211	0.000467421	0.759266	0.0150658	0.91086	0.0012282
281839	intercellular adhesion molecule 1	ICAM1	-	-	-	-	1.32679	0.00125243	-	-	-	-	-	-
414347	chemokine (C-C motif) ligand 4	CCL4	-	-	-	-	1.32466	0.00268268	-	-	-	-	-	-
506783	Fc fragment of IgE receptor Ia	FCER1A	-	-	-	-	1.31664	0.000224184	0.866471	0.0188367	-	-	-	-
414350	pepsinogen 5, group I (pepsinogen A)	PGA5	-	-	-	-	1.31649	0.000418012	0.913056	0.0395767	-	-	1.57436	0.00218791
768320	defensin beta 7	DEFB7	-	-	-	-	1.31136	9.71202e-05	1.16933	0.000739906	0.662447	0.0261576	0.848562	0.00749314
280958	von Willebrand factor	VWF	-	-	-	-	1.30669	0.00088827	1.60911	2.01477e-05	0.972132	0.0103635	1.46202	6.42465e-05
784675	junctional cadherin 5 associated	JCAD	-	-	-	-	1.30463	3.05689e-05	0.645481	0.0307633	0.750567	0.00531935	0.796225	0.0111529
541271	tubulin beta 1 class VI	TUBB1	-	-	-	-	1.30277	0.000268869	1.39055	4.86256e-06	0.923773	0.00649746	1.09025	6.09726e-05
104972052	uncharacterized LOC104972052	LOC104972052	-	-	-	-	1.29468	2.81929e-05	1.15238	2.85972e-06	0.615018	0.0183218	0.637675	0.000723082
538608	nuclear receptor interacting protein 3	NRIP3	-	-	-	-	1.29213	0.000243022	1.42481	2.74004e-05	1.0082	0.00336087	1.15749	0.000207861
539919	V-set domain containing T cell activation inhibitor 1	VTCN1	-	-	-	-	1.29017	0.000343392	1.26363	0.000202345	0.665575	0.0450014	0.8925	0.00275337
532432	receptor accessory protein 2	REEP2	-	-	-	-	1.28813	1.41797e-05	1.37854	9.04433e-07	0.993485	0.000401381	1.29651	3.55681e-06
511812	G protein subunit gamma 11	GNG11	-	-	-	-	1.28516	1.43162e-05	1.18061	3.15475e-05	0.60938	0.0123535	0.542963	0.012538
508869	Rho family GTPase 1	RND1	-	-	-	-	1.28481	0.00124476	-	-	0.806782	0.0354811	-	-
281660	caldesmon 1	CALD1	-	-	-	-	1.28394	0.000243022	1.34398	1.94383e-05	0.828995	0.0105005	0.907638	0.000627325
100139892	hematopoietic prostaglandin D synthase	HPGDS	-	-	-	-	1.28287	1.68495e-05	-	-	1.14167	0.00015075	-	-
514239	TNF superfamily member 15	TNFSF15	-	-	-	-	1.27761	0.00680248	-	-	-	-	-	-
100337081	adhesion G protein-coupled receptor E3	LOC100337081	-	-	-	-	1.27342	0.00123593	-	-	-	-	0.983671	0.0204454
768024	uncharacterized protein MGC137036	MGC137036	-	-	-	-	1.27095	0.00113949	0.978402	0.0255753	0.776559	0.0373013	0.886431	0.0419629
613877	Meis homeobox 1	MEIS1	-	-	-	-	1.26862	0.000101174	0.857709	0.00244363	0.625407	0.0295346	0.601821	0.0219347
112441831	-	-	-	-	-	-	1.26778	0.000526471	1.14122	0.00762633	0.8956	0.0110366	0.93641	0.0234147
513593	serine incorporator 2	SERINC2	-	-	-	-	1.26394	1.91282e-05	1.25889	3.81058e-06	0.954783	0.000562395	1.07523	2.68489e-05
281250	interleukin 1 alpha	IL1A	-	-	-	-	1.2584	0.00139131	-	-	-	-	-	-
538457	caveolae associated protein 1	CAVIN1	-	-	-	-	1.25792	1.11167e-06	0.848138	0.00271333	1.00721	5.98384e-05	-	-
281258	F11 receptor	F11R	-	-	-	-	1.25499	1.60497e-05	1.25588	4.53066e-07	0.878132	0.000874204	1.02832	6.2442e-06
529049	mannose receptor C type 2	MRC2	-	-	-	-	1.254	0.000840559	1.08085	0.00777576	1.08581	0.00439762	1.4138	0.0015519
539474	R binding motif protein 11	RBM11	-	-	-	-	1.2523	1.02759e-05	1.056	1.79586e-05	0.597556	0.00906135	0.482582	0.0104838
515011	integrin subunit alpha 2b	ITGA2B	-	-	-	-	1.24649	0.000358453	1.45011	1.49436e-05	1.00936	0.00352257	1.11541	0.000174789
508133	syndecan 4	SDC4	-	-	-	-	1.24345	0.00358892	-	-	1.34303	0.00415916	-	-
790103	SEC14 like lipid binding 5	SEC14L5	-	-	-	-	1.23774	0.000311481	1.33484	6.3173e-05	0.782918	0.0146227	1.25011	0.00014833
280828	C-X-C motif chemokine ligand 8	CXCL8	-	-	-	-	1.23416	0.00081726	-	-	-	-	-	-
538963	F2R like thrombin or trypsin receptor 3	F2RL3	-	-	-	-	1.23126	0.00528122	1.65903	0.000406262	1.21006	0.0101293	1.39962	0.00152645
112449045	-	-	-	-	-	-	1.23047	0.000155247	1.32033	0.00312381	0.973289	0.0022948	0.930781	0.0219895
539621	X-linked Kx blood group	XK	-	-	-	-	1.22412	1.91282e-05	1.14409	9.01182e-05	0.816652	0.00148094	0.930565	0.000574796
100296588	chromosome 3 open reading frame, human C1orf162	C3H1orf162	-	-	-	-	1.22078	0.00072483	0.793508	0.0493448	0.818255	0.0195625	-	-
104973468	uncharacterized LOC104973468	LOC104973468	-	-	-	-	1.21986	0.00229003	1.4789	0.000775594	0.808888	0.0380805	0.809285	0.0284165
511433	DLC1 Rho GTPase activating protein	DLC1	-	-	-	-	1.21669	0.00326818	-	-	-	-	-	-
614441	regulator of G protein signaling 20	RGS20	-	-	-	-	1.2128	9.75507e-06	1.25311	2.87167e-07	0.693116	0.00260655	0.884163	1.09899e-05
527023	solute carrier family 40 member 1	SLC40A1	-	-	-	-	1.20979	0.000201431	1.35555	3.4161e-06	0.765037	0.011127	1.0119	6.69595e-05
531606	sulfiredoxin 1	SRXN1	-	-	-	-	1.20816	4.4756e-05	1.15757	4.77436e-05	0.832616	0.00228269	0.978079	0.000225814
112443141	-	-	-	-	-	-	1.18989	8.36437e-05	1.16986	0.000316372	0.852344	0.0027846	1.05607	0.000778206
281002	amine oxidase, copper containing 3	AOC3	-	-	-	-	1.16298	0.0003106	1.4878	5.80074e-05	1.03	0.00173711	0.829421	0.00529322
507597	N-acetylneuraminate pyruvate lyase	NPL	-	-	-	-	1.16174	0.00021525	1.20964	1.13425e-05	0.576906	0.0455035	0.699481	0.00141295
519212	stomatin like 3	STOML3	-	-	-	-	1.15917	0.00247018	-	-	1.0674	0.00778168	-	-
281918	murine retrovirus integration site 1 homolog	MRVI1	-	-	-	-	1.15446	0.00102184	1.01219	0.0103965	-	-	0.813532	0.0331476
538123	G protein-coupled receptor 158	GPR158	-	-	-	-	1.14979	0.000170814	0.854911	0.0109609	0.612551	0.0273246	0.676574	0.036673
101907575	uncharacterized LOC101907575	LOC101907575	-	-	-	-	1.14907	0.00103491	1.20867	8.96726e-07	0.904272	0.00999506	1.33158	7.89601e-07
535188	caspase recruitment domain family member 10	CARD10	-	-	-	-	1.14787	0.0107609	0.975984	0.00310456	-	-	0.927958	0.00462465
517545	regulator of G protein signaling 6	RGS6	-	-	-	-	1.14616	0.00371394	0.914666	0.0492314	-	-	-	-
511566	EGF containing fibulin extracellular matrix protein 1	EFEMP1	-	-	-	-	1.14476	0.00519934	1.45035	0.0007924	0.909971	0.0302796	1.19114	0.00304856
509223	heme binding protein 2	HEBP2	-	-	-	-	1.1434	0.000105643	0.793914	0.00160463	0.755122	0.00599648	1.09682	0.000147259
100847724	WAP four-disulfide core domain protein 18-like	LOC100847724	-	-	-	-	1.14173	0.000954605	1.05062	0.00127852	-	-	0.660867	0.0240491
613915	PDZK1 interacting protein 1	PDZK1IP1	-	-	-	-	1.13667	0.000292616	0.99749	0.00190847	-	-	0.778929	0.0103476
338037	myosin light chain kinase	MYLK	-	-	-	-	1.13596	0.000243022	1.24251	1.58032e-05	0.794099	0.00718869	0.948862	0.000211293
511180	sialic acid-binding Ig-like lectin 5	LOC511180	-	-	-	-	1.12899	0.0114556	-	-	-	-	1.1185	0.0274046
507790	platelet factor 4	PF4	-	-	-	-	1.12382	3.63542e-05	0.946626	0.000288629	0.465814	0.0437988	0.564008	0.0116504
404172	pancreatic trypsin inhibitor	PTI	-	-	-	-	1.12293	7.05929e-05	0.874065	0.00794228	0.730077	0.00481526	0.803736	0.012418
532777	chloride intracellular channel 2	CLIC2	-	-	-	-	1.11677	0.00185831	1.13789	0.00289427	-	-	-	-
282467	S100 calcium binding protein A12	S100A12	-	-	-	-	1.10892	0.000847971	0.879423	0.0119664	-	-	-	-
515700	interleukin 1 receptor type 2	IL1R2	-	-	-	-	1.10517	0.00899693	-	-	-	-	-	-
614988	tubulin polymerization promoting protein family member 3	TPPP3	-	-	-	-	1.10422	8.05269e-05	1.02752	0.000738272	0.697576	0.00637332	0.732029	0.00767259
112441651	-	-	-	-	-	-	1.09904	0.000364022	1.11588	0.00278829	0.999012	0.00164391	0.845302	0.0143813
509221	DAB2, clathrin adaptor protein	DAB2	-	-	-	-	1.09895	0.0256539	0.963401	0.0174162	-	-	1.0459	0.0124126
524222	extracellular matrix protein 1	ECM1	-	-	-	-	1.09481	0.000345249	1.03442	0.00360369	0.752763	0.00969106	1.07012	0.00271103
540803	muscle RAS oncogene homolog	MRAS	-	-	-	-	1.0924	0.00109371	0.763568	0.0138916	-	-	0.672138	0.0268104
616239	transcobalamin 1	TCN1	-	-	-	-	1.08649	0.0216321	-	-	-	-	-	-
768080	transmembrane and coiled-coil domain family 2	TMCC2	-	-	-	-	1.08405	8.36992e-05	1.02857	0.000280236	0.837449	0.0016885	0.896767	0.00096006
767832	golgin A7 family member B	GOLGA7B	-	-	-	-	1.08367	0.000500777	1.20346	5.23648e-05	0.767621	0.0108558	0.769925	0.00199902
538495	immunoglobulin like domain containing receptor 1	ILDR1	-	-	-	-	1.07712	6.41567e-05	1.17248	2.41806e-05	0.737273	0.00322208	0.778072	0.000982438
511468	ninjurin 1	NINJ1	-	-	-	-	1.07532	0.000103707	-	-	0.671042	0.00906135	-	-
514898	purinergic receptor P2X 1	P2RX1	-	-	-	-	1.07409	0.000113176	1.20395	0.000297216	1.0128	0.000520427	1.20103	0.000363365
616955	neurogranin	NRGN	-	-	-	-	1.07345	2.72815e-06	1.19926	1.41037e-07	1.01152	5.98384e-05	1.12446	7.35364e-07
524622	neural EGFL like 2	NELL2	-	-	-	-	1.07284	2.1321e-05	1.07201	4.32524e-06	0.753432	0.0010951	0.632033	0.000658612
505964	myosin light chain 9	MYL9	-	-	-	-	1.07273	9.75507e-06	1.03253	7.10962e-07	0.78919	0.000381472	0.960743	3.36314e-06
516658	RIPOR family member 3	RIPOR3	-	-	-	-	1.06654	0.00619403	1.00121	0.000905374	-	-	0.854491	0.00293921
107132857	R binding protein, mR processing factor 2	RBPMS2	-	-	-	-	1.0652	0.000516039	0.799302	0.00990562	0.819579	0.00674026	0.809817	0.00936246
616294	parvin beta	PARVB	-	-	-	-	1.06423	0.000220937	0.94996	0.000467421	0.610252	0.0210497	0.774399	0.00219035
614367	interleukin 23 receptor	IL23R	-	-	-	-	1.06341	0.000138814	1.14659	0.000252494	0.749084	0.00463104	1.02303	0.00071023
518658	pleckstrin	PLEK	-	-	-	-	1.06108	0.000900079	-	-	0.654449	0.0369959	-	-
507436	G0/G1 switch 2	G0S2	-	-	-	-	1.05863	0.0010365	-	-	0.708882	0.0262179	-	-
100295672	killer cell lectin like receptor G1	KLRG1	-	-	-	-	1.05561	0.000321924	0.777275	0.00139312	0.547857	0.0434705	0.805826	0.00122888
282023	prostaglandin-endoperoxide synthase 2	PTGS2	-	-	-	-	1.05057	0.0458697	-	-	-	-	-	-
369020	resistin	RETN	-	-	-	-	1.05027	0.00200454	-	-	-	-	-	-
518935	growth arrest specific 2 like 1	GAS2L1	-	-	-	-	1.04776	0.00361572	1.02317	0.00559649	0.743192	0.0397491	0.733298	0.0329087
104973781	amyloid beta A4 precursor protein-binding family A member 1-like	LOC104973781	-	-	-	-	1.04703	0.00269863	-	-	-	-	-	-
281214	chemokine (C-X-C motif) ligand 2	CXCL2	-	-	-	-	1.0401	0.00224184	-	-	-	-	-	-
286850	G protein subunit gamma 12	GNG12	-	-	-	-	1.03859	0.0107607	-	-	-	-	-	-
524565	Fc receptor like 6	FCRL6	-	-	-	-	1.03858	0.000519403	-	-	1.00198	0.00150735	-	-
508421	synuclein beta	SNCB	-	-	-	-	1.0383	0.00108967	0.775097	0.0061708	-	-	1.03689	0.000960675
616757	bone marrow stromal cell antigen 1	BST1	-	-	-	-	1.03468	0.00044018	0.60221	0.0126999	0.569439	0.0416716	-	-
616732	C-C motif chemokine ligand 16	CCL16	-	-	-	-	1.03362	0.000992384	0.843949	0.016103	0.604959	0.0446666	0.729768	0.0306876
508949	membrane associated ring-CH-type finger 2	MARCH2	-	-	-	-	1.03236	1.39816e-06	0.970059	4.86256e-06	0.703785	0.000150772	0.817158	3.75763e-05
540451	elastin microfibril interfacer 1	EMILIN1	-	-	-	-	1.03091	0.0106638	-	-	-	-	0.69221	0.0469828
618159	dermokine	DMKN	-	-	-	-	1.02892	0.00773843	-	-	-	-	-	-
281528	transglutaminase 2	TGM2	-	-	-	-	1.02701	0.00185292	1.31456	0.000182963	0.708209	0.0289056	0.955833	0.00209192
100139857	ryanodine receptor 1	RYR1	-	-	-	-	1.0265	8.95782e-05	0.664233	0.0075125	-	-	-	-
531389	FOS like 1, AP-1 transcription factor subunit	FOSL1	-	-	-	-	1.02303	0.00762938	-	-	1.0172	0.0139112	-	-
504657	Rho GTPase activating protein 29	ARHGAP29	-	-	-	-	1.02134	0.00237267	0.851353	0.00348064	0.835105	0.0138778	-	-
112442539	-	-	-	-	-	-	1.01795	0.00109371	0.986729	0.000304648	-	-	0.474134	0.0371135
614679	hexamethylene bisacetamide inducible 2	HEXIM2	-	-	-	-	1.01672	0.000243022	1.28069	1.48724e-05	0.679674	0.00934687	0.892986	0.00038454
282564	integrin subunit beta 5	ITGB5	-	-	-	-	1.01419	0.000298068	-	-	-	-	-	-
525584	tripartite motif containing 58	TRIM58	-	-	-	-	1.01198	0.00231576	1.09197	0.00037975	0.767303	0.0211911	0.879386	0.00211167
511591	sortilin 1	SORT1	-	-	-	-	1.01154	0.00109371	0.791461	0.0246252	-	-	0.867148	0.0149685
540340	synaptopodin 2	SYNPO2	-	-	-	-	1.0096	0.00201855	1.16126	4.10366e-05	-	-	0.914876	0.000394545
504909	ATP binding cassette subfamily A member 10	ABCA10	-	-	-	-	1.00892	0.0106091	-	-	-	-	-	-
100141457	beta-defensin 10	DEFB10	-	-	-	-	1.00843	0.00246866	-	-	-	-	-	-
507607	coiled-coil domain containing 28B	CCDC28B	-	-	-	-	1.00746	0.000443324	0.911642	0.00940459	-	-	0.745445	0.0274641
529131	death associated protein kinase 2	DAPK2	-	-	-	-	1.00453	3.45583e-05	0.805611	0.00011347	0.721193	0.00136419	0.888317	6.29761e-05
529792	cytokine receptor like factor 2	CRLF2	-	-	-	-	1.00067	0.0045261	1.04599	0.000425977	0.76668	0.0330824	1.26601	0.000129011
532569	S100 calcium binding protein A9	S100A9	-	-	-	-	0.998567	0.0034624	0.811555	0.0133183	-	-	-	-
107132849	uncharacterized LOC107132849	LOC107132849	-	-	-	-	0.996602	0.00133045	0.778996	0.0184305	0.729914	0.0171961	-	-
780807	FXYD domain containing ion transport regulator 3	FXYD3	-	-	-	-	0.994142	0.00573769	1.207	0.00109537	0.7403	0.0442754	1.0952	0.00231307
399559	nicotinate phosphoribosyltransferase	NAPRT	-	-	-	-	0.993416	0.000668665	0.977559	0.00845539	-	-	-	-
512632	DENN domain containing 2A	DENND2A	-	-	-	-	0.991714	0.000955938	0.986448	0.00520344	-	-	0.743861	0.0268268
504773	regakine 1	LOC504773	-	-	-	-	0.99122	0.0349882	-	-	-	-	-	-
787634	chromosome 18 open reading frame, human C19orf33	C18H19orf33	-	-	-	-	0.990614	9.35357e-05	-	-	-	-	-	-
326598	galectin 1	LGALS1	-	-	-	-	0.989959	0.000281857	0.797346	0.0037311	0.540029	0.0334154	0.601134	0.0200764
524639	phosphoethanolamine/phosphocholine phosphatase	PHOSPHO1	-	-	-	-	0.987299	0.000670008	1.02222	5.04878e-05	-	-	0.869672	0.000247916
768083	USH1 protein network component harmonin binding protein 1	USHBP1	-	-	-	-	0.983571	0.0225464	-	-	-	-	-	-
613482	leukotriene B4 receptor	LTB4R	-	-	-	-	0.982624	0.00308203	0.904054	0.00777701	-	-	0.690262	0.0338388
112448002	-	-	-	-	-	-	0.976563	0.00411093	-	-	1.10439	0.0031575	0.944434	0.00622058
112441852	-	-	-	-	-	-	0.976143	0.000855854	1.15059	0.000117156	0.730371	0.0113785	0.683139	0.00613895
791040	microR 22	MIR22	-	-	-	-	0.970689	0.00158783	-	-	0.677878	0.0256006	-	-
100337258	transmembrane and tetratricopeptide repeat containing 2	TMTC2	-	-	-	-	0.969434	0.00484591	-	-	-	-	-	-
100337093	uncharacterized LOC100337093	LOC100337093	-	-	-	-	0.959127	0.00352217	1.18603	0.000743577	1.05306	0.00323926	0.915458	0.00475785
100336423	osteoclast associated, immunoglobulin-like receptor	OSCAR	-	-	-	-	0.958937	0.00614174	-	-	-	-	-	-
616377	cytidine deaminase	CDA	-	-	-	-	0.957724	0.0188806	-	-	-	-	-	-
282226	Fc fragment of IgE receptor Ig	FCER1G	-	-	-	-	0.955462	0.00211615	0.897612	0.0101383	0.626458	0.0418643	0.724877	0.0281634
506315	dynamin 3	DNM3	-	-	-	-	0.95384	0.00324113	1.33649	0.000258907	-	-	0.915819	0.0042547
505543	stabilin 1	STAB1	-	-	-	-	0.953119	0.0208211	-	-	-	-	1.1014	0.0279692
616407	solute carrier family 24 member 3	SLC24A3	-	-	-	-	0.949841	0.000797396	1.10631	3.59292e-05	0.641647	0.0193962	1.02466	9.44535e-05
515924	ret proto-oncogene	RET	-	-	-	-	0.949132	0.00578558	0.74494	0.00756043	-	-	-	-
104973153	uncharacterized LOC104973153	LOC104973153	-	-	-	-	0.948358	4.26437e-05	1.05218	0.000145572	0.774559	0.000654491	0.517771	0.0215557
767975	membrane-spanning 4-domains, subfamily A, member 7	MS4A7	-	-	-	-	0.940193	0.00124299	0.826437	0.049303	-	-	-	-
617435	complement C1q B chain	C1QB	-	-	-	-	0.936864	0.0029778	-	-	-	-	-	-
107131195	cis-aconitate decarboxylase-like	LOC107131195	-	-	-	-	0.935194	0.0136936	-	-	-	-	-	-
112445965	-	-	-	-	-	-	0.935024	0.00459856	-	-	-	-	0.766792	0.0264659
101905398	uncharacterized LOC101905398	LOC101905398	-	-	-	-	0.934154	0.000519403	0.767099	0.00281583	0.53183	0.0375915	0.531425	0.0264912
523226	protocadherin alpha 13	PCDHA13	-	-	-	-	0.932614	0.00185814	1.1221	0.0197756	0.726825	0.0150658	1.11096	0.0210043
539555	MARCKS like 1	MARCKSL1	-	-	-	-	0.932121	0.000307697	0.651879	0.0465237	0.572062	0.0203715	0.671055	0.0376426
508989	solute carrier family 39 member 2	SLC39A2	-	-	-	-	0.931971	0.0254396	-	-	-	-	-	-
107131803	serpin B3-like	LOC107131803	-	-	-	-	0.930008	0.0022384	-	-	-	-	-	-
529423	striatin interacting protein 2	STRIP2	-	-	-	-	0.929209	0.00249616	1.04525	0.000213531	-	-	0.834616	0.00136085
537655	dystrophin	LOC537655	-	-	-	-	0.928287	0.012315	-	-	-	-	-	-
780821	cysteine-rich protein 2	CRIP2	-	-	-	-	0.926131	2.09915e-05	0.765824	0.00130356	0.879161	0.000123598	0.743019	0.00165045
444861	killer cell lectin-like receptor family J member 1	KLRJ1	-	-	-	-	0.926087	0.00521159	-	-	-	-	1.03319	0.0199573
504230	receptor activity modifying protein 2	RAMP2	-	-	-	-	0.926033	0.00464816	0.871725	0.0310487	-	-	-	-
515029	uridine phosphorylase 1	UPP1	-	-	-	-	0.924246	0.0024074	0.809461	0.011739	-	-	-	-
508124	homer scaffold protein 3	HOMER3	-	-	-	-	0.924122	0.00533366	-	-	-	-	-	-
282642	integrin subunit beta 3	ITGB3	-	-	-	-	0.923223	2.72815e-06	0.821541	2.20078e-06	0.559312	0.000774933	0.657297	3.17393e-05
507672	folate receptor 2 (fetal)	FOLR2	-	-	-	-	0.921295	0.0142871	-	-	-	-	1.19273	0.012313
781584	uncharacterized LOC781584	LOC781584	-	-	-	-	0.919156	0.00044018	-	-	-	-	-	-
535327	mitogen-activated protein kinase 13	MAPK13	-	-	-	-	0.91848	0.00160209	0.813694	0.00164693	-	-	0.751038	0.00307101
538567	TNF superfamily member 13	TNFSF13	-	-	-	-	0.918461	0.00371394	-	-	-	-	-	-
512798	EPH receptor A2	EPHA2	-	-	-	-	0.917565	0.0142246	-	-	0.7819	0.0482949	-	-
101905354	uncharacterized LOC101905354	LOC101905354	-	-	-	-	0.911109	0.0112582	-	-	-	-	-	-
533203	matrix metallopeptidase 19	MMP19	-	-	-	-	0.909579	0.0121976	-	-	-	-	-	-
526347	adhesion G protein-coupled receptor E3	ADGRE3	-	-	-	-	0.908596	8.02243e-05	1.04379	1.49436e-05	0.44675	0.0296492	0.865408	0.000105079
536310	zinc finger DHHC-type containing 2	ZDHHC2	-	-	-	-	0.906657	0.000221954	0.78747	0.000422273	0.530331	0.0204856	0.611463	0.00296506
505149	dual specificity tyrosine phosphorylation regulated kinase 3	DYRK3	-	-	-	-	0.902591	0.0021192	0.689429	0.0270282	-	-	-	-
112445615	-	-	-	-	-	-	0.901968	0.0250916	-	-	-	-	-	-
534661	paired box 8	PAX8	-	-	-	-	0.900009	0.00255001	0.868968	0.00613258	-	-	0.892198	0.00515318
538509	MINDY lysine 48 deubiquitinase 3	MINDY3	-	-	-	-	0.898469	1.91282e-05	0.797681	8.92697e-06	0.490897	0.00675406	0.47288	0.00111954
536636	phosphodiesterase 3A	PDE3A	-	-	-	-	0.897156	0.030996	1.11109	0.00244763	-	-	0.758573	0.0241778
112449561	-	-	-	-	-	-	0.897082	0.00680107	0.76289	0.0463695	-	-	-	-
101904916	uncharacterized LOC101904916	LOC101904916	-	-	-	-	0.892482	0.00971843	-	-	-	-	-	-
504855	interleukin 17 receptor C	IL17RC	-	-	-	-	0.892185	0.00982681	-	-	-	-	-	-
527211	spermine oxidase	SMOX	-	-	-	-	0.886761	0.000198091	1.04159	1.64213e-05	0.549743	0.0142168	0.690133	0.000723082
100138447	gap junction protein alpha 10	GJA10	-	-	-	-	0.886634	0.004819	0.938214	0.00719849	0.715054	0.0268499	0.745648	0.0257491
781721	chromosome 16 open reading frame, human C1orf21	C16H1orf21	-	-	-	-	0.885765	1.40134e-05	0.80519	1.42124e-06	0.613974	0.000907675	0.73123	6.32825e-06
540732	alkaline ceramidase 2	ACER2	-	-	-	-	0.885024	0.00996385	1.00487	0.000470296	-	-	0.746393	0.00448914
404107	Beta-defensin 13	DEFB13	-	-	-	-	0.884582	0.00563455	1.01195	0.00212698	-	-	-	-
507058	peptidase inhibitor 16	PI16	-	-	-	-	0.879669	0.0072326	-	-	-	-	-	-
510203	caveolae associated protein 3	CAVIN3	-	-	-	-	0.879425	0.0027472	0.983023	0.0202231	-	-	-	-
317756	G protein-coupled bile acid receptor 1	GPBAR1	-	-	-	-	0.878978	0.0207219	-	-	-	-	-	-
504278	ATP binding cassette subfamily A member 9	ABCA9	-	-	-	-	0.875312	0.00995843	-	-	-	-	0.9463	0.0301453
282092	TIMP metallopeptidase inhibitor 1	TIMP1	-	-	-	-	0.87391	8.4506e-05	0.596791	0.00844098	0.600601	0.00405194	0.595254	0.00831136
536988	calpain 5	CAPN5	-	-	-	-	0.873683	0.00197767	0.730297	0.00306767	0.820253	0.00580861	0.534008	0.0220434
100336454	V-set and transmembrane domain containing 4	VSTM4	-	-	-	-	0.872674	0.00432134	0.728783	0.00700373	-	-	0.864054	0.0023897
503555	Fc fragment of IgA receptor	FCAR	-	-	-	-	0.872302	0.00818326	-	-	-	-	-	-
512151	NFAT activating protein with ITAM motif 1	NFAM1	-	-	-	-	0.870962	0.0037998	0.803378	0.0230506	-	-	-	-
534206	tubulin beta 6 class V	TUBB6	-	-	-	-	0.869448	0.000756096	0.868154	0.000389655	-	-	0.502781	0.0180168
281148	ETS proto-oncogene 2, transcription factor	ETS2	-	-	-	-	0.867659	0.0156062	-	-	-	-	-	-
515976	C-C motif chemokine receptor like 2	CCRL2	-	-	-	-	0.866962	0.00528661	-	-	-	-	-	-
615596	tetraspanin 7	TSPAN7	-	-	-	-	0.866294	0.00261302	0.811033	0.000114481	0.793155	0.00778027	0.780827	0.000192345
535603	adenylate cyclase 3	ADCY3	-	-	-	-	0.865607	0.000117956	-	-	-	-	-	-
280707	tyrosine hydroxylase	TH	-	-	-	-	0.865495	0.0325605	1.01175	0.0322214	-	-	-	-
526704	vanin 1	VNN1	-	-	-	-	0.863526	0.007977	-	-	-	-	-	-
618956	serpin family B member 4	SERPINB4	-	-	-	-	0.862239	0.0457594	-	-	-	-	0.858037	0.00968038
535008	basic leucine zipper ATF-like transcription factor 3	BATF3	-	-	-	-	0.860373	0.000747447	-	-	-	-	-	-
513303	target of myb1 like 1 membrane trafficking protein	TOM1L1	-	-	-	-	0.859675	0.000126977	0.943563	6.091e-06	0.553178	0.00859688	0.651034	0.000236401
280781	elastin	ELN	-	-	-	-	0.859126	0.0204189	-	-	-	-	-	-
281375	serpin family E member 1	SERPINE1	-	-	-	-	0.856841	0.00535917	-	-	-	-	-	-
504991	ankyrin repeat domain 22	ANKRD22	-	-	-	-	0.856393	0.0177756	-	-	-	-	-	-
282485	sulfotransferase family, cytosolic, 1A, phenol-preferring, member 1	SULT1A1	-	-	-	-	0.85639	0.00726047	-	-	-	-	-	-
535378	par-3 family cell polarity regulator beta	PARD3B	-	-	-	-	0.855471	0.0051226	0.714195	0.00127832	-	-	0.849399	0.000400303
538384	PR/SET domain 1	PRDM1	-	-	-	-	0.852995	0.00365938	-	-	-	-	-	-
505647	complement factor D	CFD	-	-	-	-	0.849969	0.00588234	0.82164	0.0452285	-	-	-	-
513150	LY6/PLAUR domain containing 3	LYPD3	-	-	-	-	0.849923	0.0301377	1.01109	0.00970982	-	-	0.746741	0.0450816
317710	phospholipase B domain containing 1	PLBD1	-	-	-	-	0.84785	0.0144227	-	-	-	-	-	-
535293	epoxide hydrolase 1	EPHX1	-	-	-	-	0.847842	0.000133241	0.630229	0.000982951	0.468636	0.0217525	0.603107	0.00143778
100296025	chromosome 13 open reading frame, human C20orf202	C13H20orf202	-	-	-	-	0.84769	0.000531058	0.902446	0.000150236	0.56995	0.0167762	0.748054	0.0008202
538751	amphiregulin	AREG	-	-	-	-	0.844918	0.0121976	-	-	-	-	-	-
280746	CD9 molecule	CD9	-	-	-	-	0.844429	0.00112619	0.790091	0.00135658	-	-	-	-
281070	chromogranin A	CHGA	-	-	-	-	0.840645	0.000614871	-	-	1.05025	0.000289692	-	-
524761	CD300e molecule	CD300E	-	-	-	-	0.838927	0.0142426	0.863591	0.0343012	-	-	0.811252	0.048674
100850659	uncharacterized LOC100850659	LOC100850659	-	-	-	-	0.837353	0.00128937	0.620406	0.0326675	-	-	0.858022	0.00528043
524354	transmembrane and immunoglobulin domain containing 2	TMIGD2	-	-	-	-	0.83709	6.83101e-05	0.722104	0.000258668	0.528521	0.00630185	0.682278	0.000492213
281572	vascular endothelial growth factor A	VEGFA	-	-	-	-	0.836681	0.00667059	-	-	0.646873	0.0428172	-	-
518134	adhesion G protein-coupled receptor E4	LOC518134	-	-	-	-	0.833893	0.00203591	-	-	-	-	0.946103	0.0240038
100139105	RAB3D, member RAS oncogene family	RAB3D	-	-	-	-	0.833851	0.0171521	-	-	-	-	-	-
615501	SH3 domain containing ring finger 3	SH3RF3	-	-	-	-	0.833136	0.000933984	0.597406	0.0421374	0.549429	0.0248151	-	-
407171	Fc gamma 2 receptor	LOC407171	-	-	-	-	0.832242	0.0115517	0.736944	0.0316091	-	-	-	-
615848	interleukin 5 receptor subunit alpha	IL5RA	-	-	-	-	0.832169	0.0407929	-	-	-	-	-	-
509968	complement C1q C chain	C1QC	-	-	-	-	0.83033	0.00701538	-	-	-	-	-	-
616138	T-cell receptor alpha chain V region HPB-MLT-like	LOC616138	-	-	-	-	0.829919	0.000110209	0.603715	0.00594176	0.54497	0.00681199	0.810371	0.000773119
282390	TYRO protein tyrosine kinase binding protein	TYROBP	-	-	-	-	0.829843	0.0045261	-	-	-	-	-	-
534551	heat shock protein family B (small) member 6	HSPB6	-	-	-	-	0.825625	0.00249616	-	-	0.821969	0.0044627	-	-
509056	four and a half LIM domains 1	FHL1	-	-	-	-	0.824179	0.000113537	0.882112	4.75861e-06	0.667754	0.0015001	0.741473	3.75763e-05
618664	ecto-ADP-ribosyltransferase 5-like	LOC618664	-	-	-	-	0.821652	7.07578e-05	0.696138	2.87692e-05	0.516774	0.00660999	0.744491	2.39476e-05
512272	granzyme M	GZMM	-	-	-	-	0.821148	1.02759e-05	0.86602	9.95518e-05	0.84122	5.98384e-05	1.12795	1.24545e-05
287026	phospholipase C beta 1	PLCB1	-	-	-	-	0.820808	0.00917501	-	-	-	-	-	-
112445981	-	-	-	-	-	-	0.820644	0.000220937	0.539041	0.00383102	-	-	-	-
508666	C-C motif chemokine 23	LOC508666	-	-	-	-	0.820394	0.00657101	-	-	-	-	-	-
506260	Rho GTPase activating protein 32	ARHGAP32	-	-	-	-	0.818711	0.023269	-	-	-	-	-	-
507825	proline rich 36	PRR36	-	-	-	-	0.818458	9.01864e-05	0.875121	0.000126604	0.625688	0.00203305	0.818282	0.0002679
280726	argininosuccinate synthase 1	ASS1	-	-	-	-	0.817386	0.00262546	0.838671	0.00199148	-	-	0.793138	0.00294428
788353	KIAA1522	KIAA1522	-	-	-	-	0.816765	0.00843397	0.675511	0.0131154	-	-	0.662531	0.0149468
100294941	chromosome 7 C19orf38 homolog	C7H19orf38	-	-	-	-	0.816635	0.0106147	-	-	-	-	-	-
616105	trefoil factor 2	TFF2	-	-	-	-	0.815375	0.0156975	1.13087	0.00451642	-	-	0.74653	0.0434072
282160	calcium voltage-gated channel auxiliary subunit beta 3	CACNB3	-	-	-	-	0.814447	0.000153216	0.836294	0.00426391	0.473813	0.0176513	0.986952	0.00158522
337886	S100 calcium binding protein A11	S100A11	-	-	-	-	0.813779	0.000450167	0.567206	0.0195776	-	-	-	-
618605	sphingosine kinase 1	SPHK1	-	-	-	-	0.8127	0.0021917	0.846608	0.00470993	-	-	-	-
615419	vasohibin 1	VASH1	-	-	-	-	0.81212	0.00114639	0.862918	0.00460774	0.654873	0.00913323	0.636754	0.026726
282380	dynein light chain Tctex-type 1	DYNLT1	-	-	-	-	0.811845	9.41967e-05	0.717357	5.37033e-05	0.664612	0.00124952	0.616541	0.000249124
538510	5-hydroxytryptamine receptor 7	HTR7	-	-	-	-	0.811636	0.00295538	-	-	0.631018	0.0238725	-	-
615760	RAB20, member RAS oncogene family	RAB20	-	-	-	-	0.811101	0.0188573	-	-	-	-	-	-
534850	family with sequence similarity 171 member A1	FAM171A1	-	-	-	-	0.807935	0.00764429	0.992554	0.00254675	0.815714	0.0118682	-	-
617147	intraflagellar transport 27	IFT27	-	-	-	-	0.807843	0.00681285	-	-	-	-	-	-
282343	S100 calcium binding protein A4	S100A4	-	-	-	-	0.807341	0.00175215	0.554009	0.0447385	-	-	-	-
618831	T-cell receptor alpha chain V region HPB-MLT-like	LOC618831	-	-	-	-	0.806131	9.37362e-05	0.899834	0.000782385	0.617677	0.00205148	0.722013	0.00413135
504795	four and a half LIM domains 3	FHL3	-	-	-	-	0.805422	0.0107607	0.882725	0.00860709	-	-	0.664499	0.0366308
527470	RAR related orphan receptor C	RORC	-	-	-	-	0.798695	0.000213937	0.712999	0.000248962	0.49652	0.0147422	0.499444	0.00410694
619159	leukocyte immunoglobulin-like receptor subfamily A member 2	LOC619159	-	-	-	-	0.798452	0.00561903	0.651186	0.0403374	-	-	-	-
513483	fructose-bisphosphatase 1	FBP1	-	-	-	-	0.798431	0.0176441	-	-	-	-	-	-
100295019	transmembrane protein 232	TMEM232	-	-	-	-	0.797955	2.40372e-05	0.709944	0.000309467	0.454605	0.00629315	0.416018	0.0153622
507407	musculin	MSC	-	-	-	-	0.797539	0.00702624	1.02699	0.000214696	0.683068	0.0281022	0.974633	0.000392936
515640	interleukin 1 receptor type 1	IL1R1	-	-	-	-	0.796099	0.00846606	-	-	-	-	-	-
539596	transforming growth factor beta induced	TGFBI	-	-	-	-	0.794606	0.0197011	-	-	-	-	-	-
539580	tumor suppressor candidate 1	TUSC1	-	-	-	-	0.789812	0.000184827	-	-	0.440045	0.0245994	-	-
511671	C-X-C motif chemokine ligand 16	CXCL16	-	-	-	-	0.789587	0.00223663	-	-	0.52186	0.045136	-	-
512999	MANSC domain containing 1	MANSC1	-	-	-	-	0.789438	0.0397907	-	-	-	-	-	-
534961	complement C1q A chain	C1QA	-	-	-	-	0.788811	0.0120212	-	-	-	-	-	-
525820	cationic amino acid transporter 3	LOC525820	-	-	-	-	0.787725	0.00656951	0.962161	0.00254675	-	-	-	-
616364	C-C motif chemokine 3	LOC616364	-	-	-	-	0.787041	0.0261854	-	-	1.15022	0.00599648	1.61521	0.0012755
538639	NLR family pyrin domain containing 3	NLRP3	-	-	-	-	0.786563	0.0224167	-	-	-	-	-	-
785815	HR, lysine demethylase and nuclear receptor corepressor	HR	-	-	-	-	0.784274	5.10246e-05	0.981779	9.57368e-05	0.793299	0.000150463	0.857898	0.000365649
521822	fatty acid desaturase 2	FADS2	-	-	-	-	0.783277	0.00127644	1.27493	4.15252e-05	1.06989	0.000289692	1.03975	0.000283643
617087	matrix remodeling associated 7	MXRA7	-	-	-	-	0.782485	0.00122058	0.634748	0.00593851	0.466642	0.0497417	0.515813	0.0207323
101904517	multidrug resistance-associated protein 4-like	LOC101904517	-	-	-	-	0.782468	0.0141971	-	-	0.775763	0.0239629	0.543562	0.0454475
281860	interleukin 1 receptor antagonist	IL1RN	-	-	-	-	0.781486	0.0113227	-	-	-	-	-	-
539328	exocyst complex component 3 like 2	EXOC3L2	-	-	-	-	0.780922	0.027622	-	-	0.752343	0.0497417	-	-
508441	myeloid cell surface antigen CD33	LOC508441	-	-	-	-	0.780756	0.0322296	-	-	-	-	-	-
327712	C-C motif chemokine ligand 5	CCL5	-	-	-	-	0.779085	0.00803939	0.769951	0.0109934	0.963527	0.00304284	1.19472	0.000585452
531482	MORN repeat containing 3	MORN3	-	-	-	-	0.778699	0.00262838	-	-	-	-	-	-
282713	NFKB inhibitor zeta	NFKBIZ	-	-	-	-	0.778656	0.00561542	-	-	-	-	-	-
100297617	beta-defensin 1	DEFB1	-	-	-	-	0.777148	0.00772598	0.748281	0.0105526	-	-	-	-
530157	extended synaptotagmin 3	ESYT3	-	-	-	-	0.776558	0.0432322	0.955798	0.0017137	-	-	0.890255	0.00294365
281212	chemokine (C-X-C motif) ligand 1 (melanoma growth stimulating activity, alpha)	GRO1	-	-	-	-	0.775072	0.0160375	-	-	-	-	-	-
511960	cytochrome P450, family 27, subfamily A, polypeptide 1	CYP27A1	-	-	-	-	0.774824	0.00512066	-	-	-	-	-	-
617534	Ras suppressor protein 1	RSU1	-	-	-	-	0.77472	1.40134e-05	0.674721	2.87167e-07	0.546613	0.000782029	0.645462	7.89601e-07
528871	granzyme K	GZMK	-	-	-	-	0.774173	0.0312021	-	-	-	-	-	-
512700	fms related tyrosine kinase 3	FLT3	-	-	-	-	0.773244	0.00797566	-	-	-	-	0.709346	0.0398607
530550	Rho GTPase activating protein 28	ARHGAP28	-	-	-	-	0.773012	0.0314006	1.18115	0.00033322	-	-	0.927774	0.00218791
654400	GATA binding protein 6	GATA6	-	-	-	-	0.772858	0.030242	-	-	-	-	-	-
282344	S100 calcium binding protein A7	S100A7	-	-	-	-	0.770878	0.0261815	0.805998	0.0214831	-	-	-	-
497016	ficolin 1	FCN1	-	-	-	-	0.76975	0.0139636	-	-	-	-	-	-
100551513	tumor necrosis factor (ligand) superfamily, member 12	TNFSF12	-	-	-	-	0.768615	0.000786876	0.622803	0.015901	0.474644	0.0334769	0.523144	0.0382566
282151	BCL2 related protein A1	BCL2A1	-	-	-	-	0.765441	0.00253063	-	-	-	-	-	-
524357	kringle containing transmembrane protein 1	KREMEN1	-	-	-	-	0.764804	0.00811046	0.744282	0.00763625	-	-	0.81437	0.00449061
537351	ATP binding cassette subfamily A member 6	ABCA6	-	-	-	-	0.764241	0.0196137	-	-	-	-	-	-
618274	solute carrier family 16 member 11	SLC16A11	-	-	-	-	0.76357	0.000277388	0.969829	0.000157642	0.694213	0.00135838	0.843837	0.000579064
282846	PYD and CARD domain containing	PYCARD	-	-	-	-	0.760046	0.00102184	0.681128	0.0115602	-	-	-	-
512578	potassium channel tetramerization domain containing 15	KCTD15	-	-	-	-	0.759155	0.00586804	0.795485	0.00657053	-	-	-	-
100848368	uncharacterized LOC100848368	LOC100848368	-	-	-	-	0.758389	0.0258964	-	-	-	-	-	-
514044	dehydrogenase/reductase 7	DHRS7	-	-	-	-	0.757006	0.000992142	0.704722	0.012306	-	-	-	-
281536	toll like receptor 4	TLR4	-	-	-	-	0.755965	0.0165907	-	-	-	-	-	-
781629	T cell receptor gamma C3	TRGC3	-	-	-	-	0.754223	4.13651e-05	0.393944	0.0267171	0.682806	0.000322405	0.587306	0.00218791
768226	zyxin	ZYX	-	-	-	-	0.754152	7.28634e-05	0.746391	0.000148758	0.595746	0.00127137	0.744076	0.00018039
540152	CDC42 effector protein 4	CDC42EP4	-	-	-	-	0.750936	0.0119621	-	-	-	-	-	-
533171	thyroid hormone receptor interactor 10	TRIP10	-	-	-	-	0.750906	0.0156216	-	-	0.704713	0.0366407	-	-
504584	aldolase, fructose-bisphosphate C	ALDOC	-	-	-	-	0.748887	0.00267114	0.710333	0.00750531	-	-	-	-
282093	TIMP metallopeptidase inhibitor 2	TIMP2	-	-	-	-	0.748871	0.00761777	-	-	-	-	-	-
281544	tropomyosin 1	TPM1	-	-	-	-	0.748419	0.000340131	0.5266	0.0107627	-	-	-	-
617785	paired immunoglobulin-like type 2 receptor alpha	LOC617785	-	-	-	-	0.747474	0.0233714	-	-	-	-	-	-
533000	guanosine monophosphate reductase	GMPR	-	-	-	-	0.747377	0.00556898	0.716434	0.0137665	-	-	-	-
100137734	paired immunoglobin like type 2 receptor alpha	PILRA	-	-	-	-	0.746884	0.0342275	-	-	-	-	-	-
280955	vimentin	VIM	-	-	-	-	0.745936	0.00247018	0.558051	0.0338624	-	-	-	-
789054	SEC14 and spectrin domain containing 1	SESTD1	-	-	-	-	0.745649	2.04367e-05	0.399417	0.0117292	0.529001	0.00105288	-	-
534290	anoctamin 10	ANO10	-	-	-	-	0.744805	0.000103707	0.695324	0.00124158	0.447688	0.0116551	0.606945	0.00331256
497207	retinyl ester hydrolase type 1	BREH1	-	-	-	-	0.742688	0.00354626	-	-	-	-	0.427799	0.0434434
526697	contactin 3	CNTN3	-	-	-	-	0.742276	0.0181394	-	-	-	-	0.791568	0.0496586
535578	egl-9 family hypoxia inducible factor 3	EGLN3	-	-	-	-	0.740931	0.000264213	0.711061	1.2137e-05	0.54587	0.00571963	0.671543	2.94913e-05
281678	CCAAT enhancer binding protein delta	CEBPD	-	-	-	-	0.740402	0.0209178	-	-	-	-	-	-
777776	lysozyme	LYZ	-	-	-	-	0.740362	0.0147662	-	-	-	-	-	-
518356	SH3 and PX domains 2B	SH3PXD2B	-	-	-	-	0.737893	0.00766408	0.645741	0.020933	-	-	0.65993	0.0192078
493645	complement C5a receptor 1	C5AR1	-	-	-	-	0.737049	0.00676279	0.614926	0.0470918	-	-	0.611165	0.0471087
100336662	leucine rich repeat containing G protein-coupled receptor 6	LGR6	-	-	-	-	0.736165	0.0215609	1.15725	0.000495218	-	-	1.04523	0.00122888
100295610	mucin 13, cell surface associated	MUC13	-	-	-	-	0.735965	0.00578558	-	-	0.757279	0.00881662	-	-
100295719	T-cell receptor gamma chain V region PT-gamma-1/2	LOC100295719	-	-	-	-	0.73397	0.0024379	-	-	0.739867	0.00423886	0.915058	0.00165045
519899	histone deacetylase 11	HDAC11	-	-	-	-	0.733661	0.00161975	0.666944	0.0162298	-	-	0.719453	0.0113696
514936	transmembrane protein 51	TMEM51	-	-	-	-	0.733618	0.046286	-	-	-	-	-	-
282365	solute carrier family 6 member 4	SLC6A4	-	-	-	-	0.732434	0.0170625	0.935515	0.00173214	-	-	-	-
515854	serum/glucocorticoid regulated kinase 1	SGK1	-	-	-	-	0.732056	0.00828391	-	-	-	-	-	-
525813	malic enzyme 3	ME3	-	-	-	-	0.731731	0.00739963	-	-	0.566324	0.0477957	-	-
515049	N-terminal EF-hand calcium binding protein 2	NECAB2	-	-	-	-	0.731719	0.00935448	-	-	-	-	-	-
782719	C-X-C motif chemokine receptor 2	CXCR2	-	-	-	-	0.72819	0.0157613	0.505324	0.0360845	-	-	0.62995	0.0121986
281986	phospholipase C delta 1	PLCD1	-	-	-	-	0.727899	0.010953	-	-	-	-	-	-
514346	serine dehydratase	SDS	-	-	-	-	0.727514	0.0332875	-	-	-	-	-	-
281092	carnitine O-octanoyltransferase	CROT	-	-	-	-	0.72747	0.0127616	0.820839	0.00327261	-	-	-	-
521761	adenosine deaminase, R specific B1	ADARB1	-	-	-	-	0.727356	0.00158783	0.802191	0.00244607	-	-	0.631523	0.012213
515016	microtubule associated scaffold protein 1	MTUS1	-	-	-	-	0.726611	0.0336773	0.63766	0.0256498	-	-	0.612081	0.0314485
112441875	-	-	-	-	-	-	0.725029	6.18382e-05	0.589721	0.0052935	0.376268	0.0197341	-	-
515434	acrosin binding protein	ACRBP	-	-	-	-	0.724955	0.00574737	-	-	-	-	-	-
514603	septin 10	SEPT10	-	-	-	-	0.722782	0.000519163	0.53026	0.00998804	0.500518	0.0138185	0.549395	0.00825547
505574	CD59 molecule (CD59 blood group)	CD59	-	-	-	-	0.72232	0.00295906	-	-	-	-	-	-
514365	XK related 8	XKR8	-	-	-	-	0.721778	3.99145e-05	-	-	0.315067	0.0396623	-	-
112447510	-	-	-	-	-	-	0.721031	0.0169081	0.800337	0.019971	0.632094	0.0480076	-	-
510492	rogdi homolog	ROGDI	-	-	-	-	0.720843	0.000119757	0.688386	0.00408599	0.424374	0.0146021	0.470574	0.036274
104968634	antimicrobial peptide NK-lysin-like	LOC104968634	-	-	-	-	0.719975	0.000391288	-	-	0.662466	0.00165425	-	-
112444152	-	-	-	-	-	-	0.719113	0.00236171	0.78229	0.0121681	0.594443	0.0142168	0.693303	0.0236769
281863	chemokine (C-X-C motif) receptor 1	CXCR1	-	-	-	-	0.717629	0.0292574	-	-	-	-	-	-
408007	purinergic receptor P2Y12	P2RY12	-	-	-	-	0.717517	0.00860297	-	-	-	-	-	-
505455	immediate early response 3	IER3	-	-	-	-	0.717118	0.0167972	-	-	-	-	-	-
538827	apolipoprotein L domain containing 1	APOLD1	-	-	-	-	0.713066	0.0305408	-	-	-	-	-	-
616646	C-type lectin domain family 4 member D	CLEC4D	-	-	-	-	0.712644	0.0285141	-	-	-	-	-	-
790878	pirin	PIR	-	-	-	-	0.712627	0.000546901	0.548041	0.0171638	-	-	-	-
521748	TNF superfamily member 9	TNFSF9	-	-	-	-	0.712245	0.0237654	-	-	-	-	-	-
104972612	uncharacterized LOC104972612	LOC104972612	-	-	-	-	0.711793	0.00667059	-	-	-	-	-	-
522144	complement component 5a receptor 2	C5AR2	-	-	-	-	0.709884	0.0156062	-	-	-	-	-	-
282527	TNF receptor superfamily member 1A	TNFRSF1A	-	-	-	-	0.709616	0.0104347	-	-	-	-	-	-
100295626	chromosome 23 C6orf132 homolog	C23H6orf132	-	-	-	-	0.706759	0.0367184	0.778012	0.0109966	-	-	-	-
100336437	centrosomal protein 170B	CEP170B	-	-	-	-	0.706707	0.000614816	0.680247	0.00488068	0.39695	0.0477995	-	-
504885	solute carrier family 22 member 18	SLC22A18	-	-	-	-	0.706121	0.00818326	-	-	0.649749	0.0208988	-	-
512863	sialic acid-binding Ig-like lectin 14	LOC512863	-	-	-	-	0.706013	0.0241031	-	-	-	-	-	-
112446792	-	-	-	-	-	-	0.703338	0.0101534	0.424064	0.0107568	-	-	0.367198	0.0245928
508105	TNF alpha induced protein 3	TNFAIP3	-	-	-	-	0.702701	0.00597464	-	-	-	-	-	-
513978	dual specificity phosphatase 23	DUSP23	-	-	-	-	0.701821	0.00222401	0.778712	0.00659528	-	-	-	-
538801	septin 4	SEPT4	-	-	-	-	0.700994	0.00328216	-	-	-	-	-	-
407106	Fc fragment of IgE receptor II	FCER2	-	-	-	-	0.699798	1.91282e-05	0.459708	0.000949816	0.556832	0.000430012	0.588288	0.000133249
616379	selenoprotein N	SELENON	-	-	-	-	0.69977	0.0342541	0.699717	0.0267171	-	-	-	-
104975974	uncharacterized LOC104975974	LOC104975974	-	-	-	-	0.698343	0.0108753	-	-	0.582824	0.0437988	0.524616	0.0336752
104968452	interleukin 4 induced 1	IL4I1	-	-	-	-	0.698005	0.00451161	0.554072	0.0188519	0.776125	0.00383528	-	-
281788	G protein subunit alpha 11	GNA11	-	-	-	-	0.696529	0.00316959	0.576851	0.0163381	-	-	-	-
112448791	-	-	-	-	-	-	0.696284	0.00224184	-	-	0.676972	0.00450696	0.776333	0.0264275
519266	immunoglobulin superfamily member 8	IGSF8	-	-	-	-	0.69331	0.0190114	0.756963	0.0325415	-	-	-	-
514494	carbonic anhydrase 5B	CA5B	-	-	-	-	0.693072	0.00134847	0.486963	0.0030052	0.449607	0.0368276	0.554694	0.00119217
112441916	-	-	-	-	-	-	0.692603	0.00164928	-	-	0.495611	0.0250782	-	-
508656	CD276 molecule	CD276	-	-	-	-	0.691228	0.00124314	0.528831	0.00700373	0.519783	0.0153221	0.599852	0.00308347
100336589	killer cell immunoglobulin-like receptor 2DL5A	LOC100336589	-	-	-	-	0.691072	0.0266011	-	-	-	-	-	-
510658	solute carrier family 2 member 6	SLC2A6	-	-	-	-	0.690957	0.0340683	-	-	-	-	-	-
506097	nuclear factor, interleukin 3 regulated	NFIL3	-	-	-	-	0.689837	0.00146243	-	-	-	-	-	-
539741	ribonuclease A family member 13 (inactive)	RNASE13	-	-	-	-	0.689813	0.0321309	-	-	-	-	-	-
407201	T-cell receptor alpha chain V region HPB-MLT	LOC407201	-	-	-	-	0.689665	7.22031e-05	0.593663	5.53348e-05	0.398545	0.0117368	0.496392	0.000347121
539277	calmodulin like 4	CALML4	-	-	-	-	0.688803	0.000966416	-	-	-	-	-	-
538209	prostaglandin F2 receptor inhibitor	PTGFRN	-	-	-	-	0.688499	0.0056104	-	-	-	-	-	-
781951	T-cell receptor gamma-2 chain C region-like	LOC781951	-	-	-	-	0.687489	0.000380944	-	-	0.661489	0.00114776	0.524041	0.015011
404070	metallothionein 2A	MT2A	-	-	-	-	0.686824	0.0117249	0.803718	0.00616155	-	-	0.765875	0.00897921
107132994	translation initiation factor IF-2-like	LOC107132994	-	-	-	-	0.685374	0.0128703	-	-	-	-	-	-
533151	ATP binding cassette subfamily C member 3	ABCC3	-	-	-	-	0.682196	0.00811714	-	-	-	-	0.677858	0.0299834
539231	kinesin family member C3	KIFC3	-	-	-	-	0.682183	0.00099238	0.735425	0.00383102	0.517585	0.0123977	0.556145	0.0215463
785216	glutathione S-transferase omega 1	GSTO1	-	-	-	-	0.681775	0.0161393	-	-	-	-	-	-
535699	discs large MAGUK scaffold protein 5	DLG5	-	-	-	-	0.679687	0.0016447	0.573723	0.00422451	-	-	0.855221	0.000247367
504404	BEN domain containing 7	BEND7	-	-	-	-	0.679076	0.00558291	-	-	0.505219	0.0451315	0.562171	0.03718
505472	glycogen phosphorylase L	PYGL	-	-	-	-	0.677369	0.00247018	0.616148	0.000956628	0.477821	0.0334769	0.449619	0.00886996
614598	mitogen-activated protein kinase kinase kinase 6	MAP3K6	-	-	-	-	0.677025	0.0266276	0.734842	0.0237254	-	-	-	-
525116	RUN domain containing 3B	RUNDC3B	-	-	-	-	0.674713	0.0110909	0.666068	0.0304519	-	-	-	-
100295645	T-cell receptor alpha chain V region HPB-MLT	LOC100295645	-	-	-	-	0.673633	0.0008692	0.548655	0.000145572	0.436293	0.028214	0.629615	5.70891e-05
617165	coactosin like F-actin binding protein 1	COTL1	-	-	-	-	0.673354	2.3493e-05	0.564377	8.15505e-05	0.43778	0.00244919	0.596066	6.42465e-05
513412	junctional adhesion molecule 3	JAM3	-	-	-	-	0.673087	0.00719134	-	-	-	-	-	-
338437	suppressor of cytokine signaling 2	SOCS2	-	-	-	-	0.670814	0.00498874	0.434371	0.0159422	-	-	0.35428	0.0438494
504960	CD68 molecule	CD68	-	-	-	-	0.670087	0.0293701	-	-	-	-	-	-
510520	leukocyte immunoglobulin-like receptor subfamily A member 6	LOC510520	-	-	-	-	0.669911	0.026081	-	-	-	-	-	-
101903853	uncharacterized LOC101903853	LOC101903853	-	-	-	-	0.669624	0.00285857	-	-	-	-	-	-
616818	S100 calcium binding protein A8	S100A8	-	-	-	-	0.669412	0.0208445	-	-	-	-	-	-
514933	Epstein-Barr virus induced 3	EBI3	-	-	-	-	0.667952	0.0034624	0.556046	0.0184713	-	-	0.548497	0.0201575
525908	low density lipoprotein receptor class A domain containing 3	LDLRAD3	-	-	-	-	0.667022	0.028643	-	-	-	-	-	-
534625	CUE domain containing 1	CUEDC1	-	-	-	-	0.666146	0.025496	-	-	-	-	-	-
534929	vanin 2	VNN2	-	-	-	-	0.665059	0.019775	-	-	-	-	-	-
785168	C-type lectin domain family 12 member B	LOC785168	-	-	-	-	0.664878	0.0253393	-	-	-	-	-	-
101907523	uncharacterized LOC101907523	LOC101907523	-	-	-	-	0.663854	0.0247043	-	-	0.639834	0.0451625	0.572766	0.0375505
510967	cathepsin W	CTSW	-	-	-	-	0.663199	4.92807e-05	0.616934	0.00033322	0.785858	5.98384e-05	0.934196	1.00044e-05
615685	maturin, neural progenitor differentiation regulator homolog	MTURN	-	-	-	-	0.662195	6.98785e-05	0.632284	1.17846e-05	0.458912	0.00329468	0.554663	5.70891e-05
540985	malic enzyme 1	ME1	-	-	-	-	0.66131	0.00944112	1.04703	0.00511492	-	-	-	-
613747	family with sequence similarity 129 member B	FAM129B	-	-	-	-	0.660805	0.0111239	0.549721	0.0421374	-	-	-	-
281408	plasminogen activator, urokinase	PLAU	-	-	-	-	0.660595	0.0145189	-	-	-	-	-	-
327664	glycogen phosphorylase, muscle associated	PYGM	-	-	-	-	0.659817	0.00050653	-	-	0.497389	0.00816292	0.419258	0.0398482
614923	sialic acid-binding Ig-like lectin 14	LOC614923	-	-	-	-	0.659587	0.0429262	-	-	-	-	-	-
616015	chromosome 11 open reading frame, human C9orf16	C11H9orf16	-	-	-	-	0.659132	1.31808e-05	0.590206	0.00033961	0.457861	0.000839875	0.504727	0.00129419
532772	latent transforming growth factor beta binding protein 3	LTBP3	-	-	-	-	0.658881	0.00100836	0.748261	0.000502996	0.581358	0.00481526	0.699196	0.000997539
532690	oxysterol binding protein like 5	OSBPL5	-	-	-	-	0.658348	0.0210697	0.720335	0.00975823	-	-	0.54753	0.0391046
515834	transforming growth factor beta 1 induced transcript 1	TGFB1I1	-	-	-	-	0.657444	0.00596857	0.763921	0.00807962	-	-	0.696367	0.0140362
407770	plexin A2	PLXNA2	-	-	-	-	0.656652	0.035167	0.96816	0.0100386	-	-	0.832645	0.0227096
613941	adipogenesis regulatory factor	ADIRF	-	-	-	-	0.65599	0.00330454	-	-	-	-	-	-
112441494	-	-	-	-	-	-	0.655073	0.0276579	-	-	-	-	-	-
112441889	-	-	-	-	-	-	0.653558	0.0351834	0.685794	0.0335972	-	-	-	-
767970	asparaginase like 1	ASRGL1	-	-	-	-	0.653222	0.0303056	-	-	-	-	-	-
780777	catenin alpha 3	CTNNA3	-	-	-	-	0.65253	0.045997	0.74634	0.0362985	-	-	-	-
353121	capping actin protein, gelsolin like	CAPG	-	-	-	-	0.652468	2.26341e-05	0.435509	0.00750534	0.473864	0.00102056	0.437001	0.00736879
100295656	chromosome 19 C17orf67 homolog	C19H17orf67	-	-	-	-	0.65202	0.0133832	-	-	-	-	-	-
523783	solute carrier family 35 member E4	SLC35E4	-	-	-	-	0.651344	0.00933565	0.792707	0.00472385	-	-	0.641047	0.0173521
282066	selenoprotein P	SELENOP	-	-	-	-	0.650914	0.00163245	-	-	-	-	-	-
782900	small integral membrane protein 4	SMIM4	-	-	-	-	0.650267	0.000124349	0.50213	0.00065517	0.364116	0.0207065	0.287286	0.0282238
530005	Wnt family member 5A	WNT5A	-	-	-	-	0.650227	0.00743692	0.527072	0.00492885	-	-	0.480767	0.00936556
100138951	CD33 antigen-like	LOC100138951	-	-	-	-	0.649862	0.0247015	-	-	-	-	-	-
511711	fibrinogen like 2	FGL2	-	-	-	-	0.648804	0.0294071	-	-	-	-	-	-
281235	isocitrate dehydrogenase (NADP(+)) 1, cytosolic	IDH1	-	-	-	-	0.648098	0.0306908	-	-	-	-	-	-
617880	X-C motif chemokine receptor 1	XCR1	-	-	-	-	0.648073	0.0112121	-	-	-	-	0.703574	0.00965776
281102	cystatin C	CST3	-	-	-	-	0.647427	0.000401767	0.519405	0.0281846	-	-	-	-
512222	phosphodiesterase 4A, cAMP-specific	PDE4A	-	-	-	-	0.647031	0.0129292	-	-	-	-	-	-
510616	hexokinase 3	HK3	-	-	-	-	0.646588	0.0459121	-	-	-	-	-	-
282211	cytochrome P450, family 2, subfamily D, polypeptide 6	CYP2D14	-	-	-	-	0.645547	0.0260041	-	-	-	-	-	-
508161	peptidyl arginine deiminase 4	PADI4	-	-	-	-	0.644114	0.0473782	-	-	-	-	-	-
112444876	-	-	-	-	-	-	0.643788	0.00188687	0.563438	0.00658458	0.44358	0.0336926	0.674587	0.00197557
507590	dysbindin domain containing 2	DBNDD2	-	-	-	-	0.642027	4.26437e-05	0.5152	0.00089636	0.312133	0.0238055	-	-
280968	tubulin polymerization promoting protein	TPPP	-	-	-	-	0.641929	0.000570625	0.485465	0.00256382	-	-	0.47783	0.00296506
101902375	T-cell receptor beta chain V region A20.2.25-like	LOC101902375	-	-	-	-	0.641854	0.000120798	0.504625	0.000270765	0.466196	0.00380728	0.483144	0.000461796
509326	thromboxane A synthase 1	TBXAS1	-	-	-	-	0.640669	0.0216739	-	-	-	-	-	-
112449283	-	-	-	-	-	-	0.640618	0.00768681	0.934063	0.0103463	0.732307	0.0058398	1.03288	0.00591811
511064	FXYD domain containing ion transport regulator 6	FXYD6	-	-	-	-	0.640551	0.000927924	0.524596	0.0155628	0.423404	0.0261476	0.500239	0.02021
784605	ADAM metallopeptidase domain 15	ADAM15	-	-	-	-	0.640443	0.00860297	0.744034	0.00783482	-	-	0.667039	0.0141487
613548	myristoylated alanine rich protein kinase C substrate	MARCKS	-	-	-	-	0.640242	0.0124787	-	-	-	-	-	-
100337503	pellino E3 ubiquitin protein ligase family member 2	PELI2	-	-	-	-	0.640073	0.000103647	0.393626	0.00278354	0.315764	0.0365108	0.350473	0.00638299
282858	RAB27B, member RAS oncogene family	RAB27B	-	-	-	-	0.639202	0.00139973	0.670044	2.84775e-05	0.622415	0.00310654	0.793065	8.22555e-06
616906	eukaryotic translation initiation factor 4E family member 3	EIF4E3	-	-	-	-	0.63873	0.0101534	-	-	-	-	-	-
100848212	uncharacterized LOC100848212	LOC100848212	-	-	-	-	0.638198	1.39816e-06	0.516238	2.51064e-05	0.407541	0.000337774	0.451411	0.000120453
369025	perforin 1	PRF1	-	-	-	-	0.638019	0.000865696	0.6102	0.00337398	0.796487	0.000322405	0.999117	8.47222e-05
533595	transducin like enhancer of split 2	TLE2	-	-	-	-	0.635595	0.000325317	-	-	0.523488	0.00318804	0.528959	0.0154702
104972869	uncharacterized LOC104972869	LOC104972869	-	-	-	-	0.635551	0.0415685	0.798102	0.0264558	-	-	-	-
536348	nuclear factor I X	NFIX	-	-	-	-	0.634683	0.0116359	0.683063	0.0017158	-	-	-	-
493716	interleukin 18 receptor accessory protein	IL18RAP	-	-	-	-	0.634356	0.00098459	0.476403	0.0267696	0.484763	0.0121341	0.805792	0.00100637
104968753	T-cell receptor alpha chain V region HPB-MLT-like	LOC104968753	-	-	-	-	0.633679	1.68495e-05	0.385572	0.014625	0.496235	0.000444955	0.420795	0.00876967
107131296	uncharacterized LOC107131296	LOC107131296	-	-	-	-	0.633388	0.000175308	0.551703	0.000129279	0.40931	0.0106652	0.514214	0.000282724
100300295	small VCP interacting protein	SVIP	-	-	-	-	0.633259	0.00507755	0.632501	0.00966765	-	-	-	-
509889	FOS like 2, AP-1 transcription factor subunit	FOSL2	-	-	-	-	0.633187	0.0368783	-	-	-	-	-	-
781439	methyltransferase-like protein 7A	LOC781439	-	-	-	-	0.63257	0.00358323	-	-	-	-	-	-
399683	proteolipid protein 2	PLP2	-	-	-	-	0.631563	0.000114084	0.489248	0.00199976	0.414771	0.00722791	0.485449	0.00214148
789748	uncharacterized LOC789748	LOC789748	-	-	-	-	0.630979	0.0353119	-	-	-	-	-	-
281562	uncoupling protein 2	UCP2	-	-	-	-	0.630832	4.26437e-05	0.504659	0.00024628	0.462104	0.0016043	0.526642	0.000190331
100847951	uncharacterized LOC100847951	LOC100847951	-	-	-	-	0.630807	0.00171921	-	-	0.523509	0.0106235	0.525347	0.0364501
789029	T-cell receptor alpha chain V region HPB-MLT-like	LOC789029	-	-	-	-	0.630253	0.000281356	0.599375	0.00105949	0.422722	0.011523	0.592277	0.0012755
618591	C-type lectin-like 1	CLECL1	-	-	-	-	0.630161	0.0367184	-	-	-	-	-	-
786297	T-cell surface glycoprotein CD8 beta chain-like	LOC786297	-	-	-	-	0.63016	0.00198715	0.454627	0.0287568	-	-	0.42223	0.0408268
112447301	-	-	-	-	-	-	0.629302	0.0477621	-	-	-	-	-0.556405	0.0391046
788997	T-cell receptor alpha chain V region HPB-MLT-like	LOC788997	-	-	-	-	0.628608	0.00220854	0.777728	6.2157e-05	-	-	0.645818	0.000407375
513699	transmembrane protein 205	TMEM205	-	-	-	-	0.627711	0.00595651	-	-	-	-	-	-
506550	tetraspanin 1	TSPAN1	-	-	-	-	0.627523	0.0204695	0.584937	0.0472612	0.67264	0.0223221	-	-
282264	potassium two pore domain channel subfamily K member 17	KCNK17	-	-	-	-	0.626741	0.0465397	0.640865	0.0489437	-	-	-	-
614868	ketohexokinase	KHK	-	-	-	-	0.62627	0.0061904	-	-	-	-	-	-
100139209	leukocyte immunoglobulin-like receptor subfamily A member 6	LOC100139209	-	-	-	-	0.626229	0.0397413	-	-	-	-	-	-
508521	angiotensin II receptor associated protein	AGTRAP	-	-	-	-	0.625861	0.000140817	0.489122	0.019681	0.375113	0.0145612	-	-
281293	monoamine oxidase A	MAOA	-	-	-	-	0.624256	0.042738	-	-	-	-	-	-
101902048	uncharacterized LOC101902048	LOC101902048	-	-	-	-	0.623826	0.0248206	-	-	-	-	-	-
112445641	-	-	-	-	-	-	0.623681	0.00247194	0.602748	0.000483376	0.507079	0.0159567	0.553616	0.00110451
504545	phospholipid phosphatase 2	PLPP2	-	-	-	-	0.623327	0.000175308	0.50767	0.000337611	0.556066	0.00108329	0.478588	0.000653935
516762	aquaporin 9	AQP9	-	-	-	-	0.623222	0.0433789	-	-	-	-	-	-
516287	cytochrome b5 reductase 1	CYB5R1	-	-	-	-	0.623162	3.17824e-05	0.364921	0.00935497	0.353374	0.00778027	0.348497	0.012419
281294	microtubule associated protein 2	MAP2	-	-	-	-	0.622607	0.00158724	0.583078	0.000544849	0.410955	0.0363601	0.366527	0.0147649
521410	yippee like 1	YPEL1	-	-	-	-	0.622549	0.000322558	0.425419	0.0226532	-	-	-	-
505463	growth arrest and D damage inducible alpha	GADD45A	-	-	-	-	0.622507	0.00414335	-	-	-	-	-	-
516629	galectin like	LGALSL	-	-	-	-	0.6224	0.00634436	0.667939	9.60484e-06	0.468465	0.0463105	0.51839	0.000129932
100125267	lipase A, lysosomal acid type	LIPA	-	-	-	-	0.622226	0.0197791	-	-	-	-	-	-
518157	dysbindin domain containing 1	DBNDD1	-	-	-	-	0.622082	0.000350622	0.577594	0.00173302	0.484197	0.00503679	0.526809	0.0034984
524692	dedicator of cytokinesis 3	DOCK3	-	-	-	-	0.621816	0.013608	-	-	-	-	-	-
404144	lamin A/C	LMNA	-	-	-	-	0.621495	0.0396864	0.912245	0.00903242	-	-	0.765983	0.0219171
112447044	-	-	-	-	-	-	0.620296	0.0421703	-	-	-	-	-	-
535280	neuroblastoma suppressor of tumorigenicity 1	LOC535280	-	-	-	-	0.619606	0.0195304	-	-	-	-	-	-
522509	phosphodiesterase 7B	PDE7B	-	-	-	-	0.61954	0.00494927	-	-	0.4954	0.0306066	-	-
281368	oxidized low density lipoprotein receptor 1	OLR1	-	-	-	-	0.619451	0.0470573	-	-	-	-	-	-
616897	AhpC/TSA antioxidant enzyme domain containing 1	AAED1	-	-	-	-	0.618669	0.0121695	-	-	-	-	-	-
100034674	brain expressed X-linked 3	BEX3	-	-	-	-	0.616694	0.00308133	-	-	-	-	-	-
533227	heme binding protein 1	HEBP1	-	-	-	-	0.616519	0.0112416	-	-	-	-	-	-
513556	tumor protein p53 inducible protein 13	TP53I13	-	-	-	-	0.616399	0.000294526	-	-	0.498274	0.00341193	0.695462	0.0140362
532275	NIPA like domain containing 4	NIPAL4	-	-	-	-	0.616333	0.000813896	0.557208	0.00111056	0.366243	0.0423373	0.423415	0.00822314
100335828	CD200 receptor 1 like	CD200R1L	-	-	-	-	0.615561	0.0214253	-	-	-	-	0.59719	0.00492197
613932	phospholipase D family member 3	PLD3	-	-	-	-	0.615482	6.94025e-06	0.583326	1.49436e-05	0.425382	0.000562395	0.661389	6.32825e-06
513481	eukaryotic translation initiation factor 1B	EIF1B	-	-	-	-	0.615427	0.00011373	0.533353	3.12146e-06	0.46254	0.00287677	0.429863	3.9181e-05
507176	nuclear receptor subfamily 1 group H member 3	NR1H3	-	-	-	-	0.615327	0.0209178	-	-	-	-	-	-
505306	T-cell receptor alpha chain V region HPB-MLT	LOC505306	-	-	-	-	0.615055	0.00105257	0.534336	0.000238452	-	-	0.388239	0.0031896
528839	microtubule associated protein RP/EB family member 3	MAPRE3	-	-	-	-	0.614558	0.000300513	0.666879	1.8844e-05	0.522733	0.00243774	0.618553	5.70891e-05
614112	sorting nexin 24	SNX24	-	-	-	-	0.613922	0.0177508	-	-	-	-	-	-
281093	crystallin zeta	CRYZ	-	-	-	-	0.612051	0.0183579	-	-	-	-	-	-
281650	biliverdin reductase B	BLVRB	-	-	-	-	0.611368	0.000133427	0.537105	0.000478135	-	-	-	-
112447375	-	-	-	-	-	-	0.611039	0.00268702	0.368474	0.0386592	-	-	0.429517	0.0188108
613753	lymphocyte antigen 96	LY96	-	-	-	-	0.61078	8.12776e-05	0.445116	0.0122924	0.301497	0.0318272	-	-
618416	leukocyte immunoglobulin-like receptor subfamily B member 3	LOC618416	-	-	-	-	0.610644	0.0319561	-	-	-	-	-	-
530855	galactokinase 1	GALK1	-	-	-	-	0.610066	0.000105643	0.541965	0.00415626	0.366607	0.0121169	-	-
539374	family with sequence similarity 43 member A	FAM43A	-	-	-	-	0.609352	0.00326849	-	-	0.46918	0.0274844	-	-
281861	interleukin 2 receptor subunit alpha	IL2RA	-	-	-	-	0.609266	0.000156894	-	-	0.297935	0.0480603	-	-
618400	glutamic--pyruvic transaminase 2	GPT2	-	-	-	-	0.608285	0.0329778	-	-	-	-	-	-
104974328	uncharacterized LOC104974328	LOC104974328	-	-	-	-	0.607639	0.000458783	0.589237	0.00316032	0.400778	0.0173903	0.434395	0.0214668
521099	FAM20A, golgi associated secretory pathway pseudokinase	FAM20A	-	-	-	-	0.606492	0.0244	-	-	-	-	-	-
407110	interleukin 13 receptor, alpha 1	IL13RA1	-	-	-	-	0.606452	0.0458646	-	-	-	-	-	-
538565	GLI pathogenesis related 2	GLIPR2	-	-	-	-	0.606446	0.000892043	-	-	-	-	-	-
540924	cartilage associated protein	CRTAP	-	-	-	-	0.606	0.00733494	-	-	-	-	-	-
537907	suppression of tumorigenicity 5	ST5	-	-	-	-	0.604549	0.00581789	0.609793	0.000627302	-	-	0.354995	0.0245854
281199	glutamate-ammonia ligase	GLUL	-	-	-	-	0.604511	0.0192836	-	-	-	-	-	-
521746	myotubularin related protein 9-like	MTMR9	-	-	-	-	0.602911	7.12765e-05	0.374847	0.00839642	0.372992	0.00755651	0.489115	0.00131746
574093	cysteine rich protein 1	CRIP1	-	-	-	-	0.602105	1.60497e-05	0.486876	1.93562e-05	0.39032	0.00184293	0.39872	0.000167475
790255	leukocyte immunoglobulin-like receptor subfamily A member 6	LOC790255	-	-	-	-	0.600563	0.0254517	-	-	-	-	-	-
786844	matrix remodeling associated 5	MXRA5	-	-	-	-	0.600094	0.0254501	-	-	-	-	-	-
112442208	-	-	-	-	-	-	0.600048	0.00500615	0.576803	0.0016512	0.594923	0.00897642	0.377452	0.0250649
100300634	ring finger protein 152	RNF152	-	-	-	-	0.599854	0.00668298	0.614768	0.0118572	-	-	0.540333	0.0245928
507133	collagen type VII alpha 1 chain	COL7A1	-	-	-	-	0.598682	0.0385868	-	-	-	-	-	-
3283881	ATP synthase F0 subunit 8	ATP8	-	-	-	-	0.598577	0.00784342	0.702693	0.0135531	0.74168	0.00318804	0.809778	0.00556686
359720	reticulon 2	RTN2	-	-	-	-	0.59798	0.00748327	-	-	-	-	-	-
281496	superoxide dismutase 2, mitochondrial	SOD2	-	-	-	-	0.597689	0.0201194	-	-	-	-	-	-
281510	synapsin I	SYN1	-	-	-	-	0.597494	0.000809409	0.553998	6.47665e-05	0.579024	0.00200798	0.7126	8.29066e-06
615493	zinc finger protein 219	ZNF219	-	-	-	-	0.596932	0.0286754	-	-	-	-	-	-
280989	allograft inflammatory factor 1	AIF1	-	-	-	-	0.595716	0.0477868	-	-	-	-	-	-
3283880	cytochrome c oxidase subunit II	COX2	-	-	-	-	0.595527	0.000118658	0.699877	1.77847e-05	0.706167	8.2108e-05	0.807569	6.32825e-06
510399	cilia and flagella associated protein 126	CFAP126	-	-	-	-	0.595474	0.0258777	-	-	-	-	-	-
614612	steroid 5 alpha-reductase 1	SRD5A1	-	-	-	-	0.595269	3.01779e-05	0.365335	0.0193992	0.332992	0.0082594	-	-
100335800	TCR gamma alternate reading frame protein	TARP	-	-	-	-	0.594906	0.000820762	0.435475	0.049913	0.488895	0.00674026	0.511085	0.0239749
516405	carboxymethylenebutenolidase homolog	CMBL	-	-	-	-	0.594696	0.0198997	-	-	-	-	-	-
510844	zinc finger homeobox 3	ZFHX3	-	-	-	-	0.594634	0.0482351	0.688477	0.0359703	-	-	0.762335	0.0229039
509614	T cell receptor gamma C4	TRGC4	-	-	-	-	0.594293	0.000764198	-	-	0.505836	0.00484853	0.489618	0.00845435
614141	CMRF35-like molecule 2	LOC614141	-	-	-	-	0.593989	0.0420659	-	-	-	-	-	-
516536	eva-1 homolog C	EVA1C	-	-	-	-	0.592841	0.00623452	-	-	-	-	-	-
281534	toll like receptor 2	TLR2	-	-	-	-	0.592559	0.00324113	-	-	-	-	-	-
504848	PML-RARA regulated adaptor molecule 1	PRAM1	-	-	-	-	0.591681	0.0070385	0.622444	0.00319778	0.622261	0.00817801	0.940136	0.00014833
540207	integrin linked kinase	ILK	-	-	-	-	0.59111	2.76927e-05	0.529856	6.24552e-05	0.360719	0.00429054	0.488996	0.000167475
515527	transmembrane protein 150B	TMEM150B	-	-	-	-	0.590963	0.0325255	-	-	-	-	-	-
511755	sideroflexin 3	SFXN3	-	-	-	-	0.588999	0.000115142	0.5931	5.98541e-05	0.373169	0.00920094	0.645501	3.9181e-05
100301431	leucine rich repeat and fibronectin type III domain containing 1	LRFN1	-	-	-	-	0.58893	0.0232879	0.521289	0.0320197	-	-	0.567453	0.0205475
100848658	uncharacterized LOC100848658	LOC100848658	-	-	-	-	0.588031	0.0343491	0.703254	0.0134904	-	-	-	-
617491	MPV17 mitochondrial inner membrane protein like	MPV17L	-	-	-	-	0.58685	0.0423615	-	-	-	-	-	-
508408	serine/threonine kinase 36	STK36	-	-	-	-	0.586416	0.00438489	-	-	0.421482	0.0466259	-	-
509386	tetraspanin 17	TSPAN17	-	-	-	-	0.586352	4.0163e-05	0.529355	0.000117716	0.392788	0.00287354	0.42645	0.000864125
100036592	fucosyltransferase 7	FUT7	-	-	-	-	0.584419	0.0162799	0.680585	0.00863706	-	-	-	-
505579	intraflagellar transport 46	IFT46	-	-	-	-	0.584325	0.046216	0.749076	0.0112245	-	-	-	-
787062	coiled-coil domain containing 170	CCDC170	-	-	-	-	0.584218	0.0148548	-	-	-	-	-	-
281662	calpain 2, (m/II) large subunit	CAPN2	-	-	-	-	0.583315	0.00976981	0.434573	0.0333099	-	-	-	-
407210	growth factor receptor bound protein 10	GRB10	-	-	-	-	0.582673	0.00662132	-	-	0.44969	0.0443076	-	-
514394	ubiquitin C-terminal hydrolase L1	UCHL1	-	-	-	-	0.581617	0.000932893	0.634158	0.000482757	-	-	0.460324	0.00566066
535077	gelsolin	GSN	-	-	-	-	0.580942	0.00322462	0.438469	0.0277396	-	-	0.406542	0.0387616
514788	acyl-CoA thioesterase 7	ACOT7	-	-	-	-	0.580164	0.000105711	0.489704	0.00100823	0.294313	0.0326346	0.416054	0.00344214
537379	retinol binding protein 1	RBP1	-	-	-	-	0.579543	0.0300191	-	-	-	-	-	-
101905532	uncharacterized LOC101905532	LOC101905532	-	-	-	-	0.578565	0.0338582	0.619554	0.0196356	-	-	0.565961	0.0318127
3283884	NADH dehydrogenase subunit 3	ND3	-	-	-	-	0.577123	0.00226286	0.535831	0.00147577	0.608581	0.00272687	0.570853	0.000977137
280884	osteoglycin	OGN	-	-	-	-	0.576055	0.00201275	-	-	0.482178	0.0115132	0.496347	0.0296632
614701	solute carrier family 22 member 23	SLC22A23	-	-	-	-	0.575841	0.0134034	0.527122	0.00673743	0.575313	0.021613	0.597879	0.00296282
407209	sarcoglycan epsilon	SGCE	-	-	-	-	0.575083	0.00978078	-	-	-	-	0.658614	0.043657
513478	interleukin 10 receptor subunit alpha	IL10RA	-	-	-	-	0.575049	0.00306983	-	-	-	-	-	-
404156	CD63 molecule	CD63	-	-	-	-	0.573521	0.00417266	-	-	-	-	-	-
337885	prostaglandin D2 receptor 2	PTGDR2	-	-	-	-	0.57337	0.00614113	0.62713	0.000233427	-	-	0.470958	0.00245937
100125919	neural proliferation, differentiation and control, 1	NPDC1	-	-	-	-	0.573108	0.00044018	0.460294	0.00205437	0.326337	0.0383005	0.314217	0.0238755
618138	paternally expressed 10	PEG10	-	-	-	-	0.572866	0.00193324	-	-	0.412244	0.0266364	-	-
101903992	uncharacterized LOC101903992	LOC101903992	-	-	-	-	0.572433	0.00963111	-	-	-	-	-	-
767860	leucine rich repeat neuronal 2	LRRN2	-	-	-	-	0.572374	1.91282e-05	0.536292	0.000605678	0.440524	0.000559292	0.457846	0.00216058
538584	Rho GTPase activating protein 21	ARHGAP21	-	-	-	-	0.572076	0.0369782	-	-	-	-	-	-
617914	MAF bZIP transcription factor F	MAFF	-	-	-	-	0.571994	0.0255138	-	-	-	-	-	-
767943	tweety family member 1	TTYH1	-	-	-	-	0.571506	0.0198154	0.518138	0.0226409	-	-	0.52972	0.0207102
515653	small G protein signaling modulator 1	SGSM1	-	-	-	-	0.57125	0.0354923	0.736799	0.0235955	-	-	-	-
782214	interleukin 17 receptor D	IL17RD	-	-	-	-	0.571152	0.02244	-	-	-	-	-	-
533264	sulfatase 2	SULF2	-	-	-	-	0.570799	0.0251264	0.74119	0.0293339	-	-	-	-
523720	netrin G2	NTNG2	-	-	-	-	0.570799	0.000538164	0.565705	0.00186519	0.484074	0.00393803	0.408927	0.016015
506002	ubiquitin domain containing 1	UBTD1	-	-	-	-	0.570766	0.0171572	-	-	-	-	-	-
280852	midkine	MDK	-	-	-	-	0.569964	7.17596e-05	-	-	0.667818	6.57201e-05	0.394024	0.0485798
532280	centlein	CNTLN	-	-	-	-	0.569733	0.0189697	-	-	-	-	-	-
338068	activin A receptor type 1	ACVR1	-	-	-	-	0.569634	0.0285452	-	-	-	-	-	-
282466	S100 calcium binding protein A10	S100A10	-	-	-	-	0.569436	0.000125838	0.289539	0.00589372	-	-	-	-
513539	LIM domain kinase 2	LIMK2	-	-	-	-	0.56861	0.000272757	0.458714	0.0246196	0.48637	0.00223382	0.606036	0.00471929
112448415	-	-	-	-	-	-	0.56676	0.00331869	0.524974	0.00405192	-	-	0.460694	0.00985272
535132	signal induced proliferation associated 1 like 2	SIPA1L2	-	-	-	-	0.56651	0.0226577	-	-	-	-	-	-
282311	phospholipase A2 group VII	PLA2G7	-	-	-	-	0.566284	0.00477833	-	-	-	-	-	-
777769	SWI/SNF related, matrix associated, actin dependent regulator of chromatin, subfamily d, member 3	SMARCD3	-	-	-	-	0.56603	0.00030093	0.31246	0.044277	-	-	0.357319	0.0239776
540850	synaptotagmin 7	SYT7	-	-	-	-	0.563276	0.0015244	-	-	0.460736	0.0109343	0.510277	0.0087825
509493	spexin hormone	SPX	-	-	-	-	0.562835	0.00636488	-	-	-	-	-	-
535273	epithelial membrane protein 3	EMP3	-	-	-	-	0.562761	0.000268712	0.501682	0.00302185	0.451272	0.00328866	0.49039	0.00341279
614601	PILR alpha associated neural protein	PIANP	-	-	-	-	0.562269	0.00258752	0.578284	0.00259213	0.484568	0.0121217	0.652484	0.0011509
618071	uncharacterized LOC618071	LOC618071	-	-	-	-	0.56174	9.71202e-05	0.368053	0.000885989	0.381377	0.00515366	0.323734	0.0024461
101904579	uncharacterized LOC101904579	LOC101904579	-	-	-	-	0.561683	0.022119	-	-	-	-	-	-
404192	agouti signaling protein	ASIP	-	-	-	-	0.561521	4.48803e-05	0.576184	0.00128712	0.621327	6.57201e-05	0.481394	0.00491369
504822	X-prolyl aminopeptidase 2	XPNPEP2	-	-	-	-	0.561511	0.029298	-	-	-	-	-	-
514372	melanoma antigen family D, 2	MAGED2	-	-	-	-	0.561164	1.60497e-05	0.362752	0.000849662	0.344893	0.00270983	0.321789	0.00224274
522074	CD70 molecule	CD70	-	-	-	-	0.561139	0.0101626	-	-	-	-	-	-
518795	suppressor of cytokine signaling 1	SOCS1	-	-	-	-	0.5611	0.0493186	-	-	0.793367	0.0127805	-	-
533635	multiple C2 domains, transmembrane 1	MCTP1	-	-	-	-	0.560433	0.00185814	-	-	-	-	0.342934	0.0474718
112446413	-	-	-	-	-	-	0.559914	0.00451161	-	-	0.501825	0.0148365	-	-
506467	triggering receptor expressed on myeloid cells 2	TREM2	-	-	-	-	0.559798	5.69931e-05	0.370246	0.0111285	0.428497	0.00141546	0.334966	0.0197791
100337168	T-cell receptor alpha chain V region HPB-MLT-like	LOC100337168	-	-	-	-	0.559627	0.00266633	0.423528	0.00527304	-	-	0.301646	0.0376612
101902043	uncharacterized LOC101902043	LOC101902043	-	-	-	-	0.559488	0.0171765	-	-	-	-	-	-
539087	repressor of yield of DENV protein homolog	C7H19orf66	-	-	-	-	0.558108	0.000118658	0.47173	0.00681092	0.403217	0.00379384	-	-
504524	GM2 ganglioside activator	GM2A	-	-	-	-	0.557615	0.0221675	-	-	-	-	-	-
540997	contactin associated protein 1	CNTNAP1	-	-	-	-	0.556102	0.0151162	0.612806	0.0102354	0.483919	0.0463116	0.670508	0.00588052
540045	zinc finger protein 385A	ZNF385A	-	-	-	-	0.555718	0.0117714	0.552982	0.0177743	-	-	0.61284	0.00981956
527020	T cell-interacting, activating receptor on myeloid cells 1	TARM1	-	-	-	-	0.554628	0.0193659	-	-	-	-	-	-
107132486	uncharacterized LOC107132486	LOC107132486	-	-	-	-	0.554245	0.00528568	-	-	0.447283	0.0302995	-	-
282152	BCL2 like 1	BCL2L1	-	-	-	-	0.553909	0.000398196	0.498116	0.000706835	-	-	0.428446	0.0023897
614488	arginine vasopressin induced 1	AVPI1	-	-	-	-	0.553566	0.0251869	-	-	0.539757	0.0445867	0.650615	0.0212978
509228	placenta-specific 8	PLAC8	-	-	-	-	0.553489	0.0261638	0.460035	0.0209161	0.551939	0.0397297	-	-
281057	CD44 molecule (Indian blood group)	CD44	-	-	-	-	0.552544	3.45583e-05	0.420127	0.00109449	0.413351	0.00112509	0.484041	0.000378111
281913	milk fat globule-EGF factor 8 protein	MFGE8	-	-	-	-	0.551857	0.00126866	0.436602	0.0462152	0.373358	0.028974	-	-
540060	twist family bHLH transcription factor 2	TWIST2	-	-	-	-	0.550026	0.0285825	-	-	-	-	-	-
615110	alkaline ceramidase 3	ACER3	-	-	-	-	0.549806	0.0126461	-	-	-	-	-	-
281209	glutathione peroxidase 1	GPX1	-	-	-	-	0.549557	0.000684338	0.52945	0.000677913	0.409192	0.011138	0.3967	0.00581041
518761	spire type actin nucleation factor 2	SPIRE2	-	-	-	-	0.549128	0.0204342	0.582745	0.0110584	-	-	-	-
280794	fibronectin 1	FN1	-	-	-	-	0.548295	0.0411436	-	-	-	-	0.629076	0.0297248
101907335	antigen WC1.1-like	LOC101907335	-	-	-	-	0.548013	0.0466383	-	-	-	-	-	-
510743	Rho GTPase activating protein 18	ARHGAP18	-	-	-	-	0.546516	0.00832281	-	-	-	-	-	-
519376	Mab-21 domain containing 2	MB21D2	-	-	-	-	0.546185	0.0263799	-	-	-	-	-	-
539139	Kruppel like factor 9	KLF9	-	-	-	-	0.545616	0.0181936	-	-	0.637642	0.0118152	0.580159	0.0342643
101904784	uncharacterized LOC101904784	LOC101904784	-	-	-	-	0.544464	0.026896	-	-	-	-	-	-
614007	SH3 domain binding glutamate rich protein like	SH3BGRL	-	-	-	-	0.543169	0.00182874	-	-	-	-	-	-
534169	spermatogenesis associated 6	SPATA6	-	-	-	-	0.543157	0.00239087	0.415276	0.0190272	-	-	-	-
516664	ciliogenesis and planar polarity effector 2	CPLANE2	-	-	-	-	0.541686	0.00099238	0.565278	0.00320132	0.418976	0.0114078	-	-
107131321	zinc finger protein 358	ZNF358	-	-	-	-	0.541602	0.000140174	0.511296	0.000692521	0.447767	0.00169183	0.477161	0.00127298
493719	microsomal glutathione S-transferase 1	MGST1	-	-	-	-	0.541509	0.00724059	-	-	-	-	-	-
614333	beta-secretase 1	BACE1	-	-	-	-	0.541505	0.00457842	0.448792	0.039813	-	-	-	-
515128	major facilitator superfamily domain containing 4A	MFSD4A	-	-	-	-	0.540513	0.0123231	-	-	-	-	-	-
100849762	uncharacterized LOC100849762	LOC100849762	-	-	-	-	0.539259	0.0389512	-	-	0.598545	0.0369769	-	-
112446443	-	-	-	-	-	-	0.539145	0.00150013	-	-	0.413756	0.0158474	0.353578	0.0249171
781252	D ligase 4	LIG4	-	-	-	-	0.538161	0.000130639	-	-	0.269131	0.0398612	-	-
510102	retinoic acid receptor responder 1	RARRES1	-	-	-	-	0.537198	0.014591	0.589797	0.0171044	-	-	-	-
100848714	uncharacterized LOC100848714	LOC100848714	-	-	-	-	0.536645	0.0027987	-	-	0.5379	0.00470405	-	-
518368	prostate androgen-regulated mucin-like protein 1	PARM1	-	-	-	-	0.536063	0.028643	-	-	0.540359	0.0396623	-	-
281638	arrestin beta 2	ARRB2	-	-	-	-	0.535865	6.39044e-05	0.448864	0.00327261	0.322975	0.00852288	0.498547	0.00152066
782069	G protein-coupled receptor 27	GPR27	-	-	-	-	0.5358	0.028992	-	-	-	-	-	-
616676	galactose mutarotase	GALM	-	-	-	-	0.535114	0.00158066	-	-	-	-	-	-
100848180	uncharacterized LOC100848180	LOC100848180	-	-	-	-	0.532813	0.01611	0.629117	0.000104902	0.747869	0.00285135	0.522553	0.000625319
521257	histamine receptor H2	HRH2	-	-	-	-	0.5327	0.00665892	0.426228	0.0122231	-	-	0.416646	0.0140029
505477	regulator of G protein signaling 12	RGS12	-	-	-	-	0.532484	0.00545422	-	-	-	-	-	-
515155	lymphocyte activating 3	LAG3	-	-	-	-	0.531205	0.00488997	0.459269	0.00173804	-	-	0.492831	0.00105432
100299353	ring finger protein 208	RNF208	-	-	-	-	0.530808	0.0172568	-	-	-	-	-	-
282291	NFKB inhibitor alpha	NFKBIA	-	-	-	-	0.530437	0.00488885	-	-	-	-	-	-
281360	dehydrogenase/reductase (SDR family) member 4	DHRS4	-	-	-	-	0.53007	0.000280306	-	-	-	-	-	-
613997	actin related protein 2/3 complex inhibitor	ARPIN	-	-	-	-	0.529969	0.00969488	0.510773	0.0336094	-	-	-	-
517724	glutathione S-transferase theta 1	GSTT1	-	-	-	-	0.529935	0.00648316	-	-	0.463747	0.022791	-	-
510972	cyclin dependent kinase inhibitor 1C	CDKN1C	-	-	-	-	0.52971	0.0102644	-	-	-	-	0.557409	0.0217034
510704	Rho GTPase activating protein 10	ARHGAP10	-	-	-	-	0.529437	0.000120559	0.520848	0.00132875	-	-	0.550705	0.000952323
768225	nuclear receptor subfamily 1 group D member 1	NR1D1	-	-	-	-	0.529238	0.000980982	-	-	0.526887	0.0020107	0.631297	0.00338127
540101	RAB GTPase activating protein 1 like	RABGAP1L	-	-	-	-	0.529179	0.00011373	0.453401	1.90393e-05	0.333252	0.00996414	0.338018	0.000358802
517357	F-box and WD repeat domain containing 5	FBXW5	-	-	-	-	0.528999	0.000156244	0.582627	0.000203971	0.405395	0.00313826	0.361195	0.0082477
506282	EMI domain containing 1	EMID1	-	-	-	-	0.528925	0.0018503	0.54385	0.000507232	0.420852	0.0145697	0.467935	0.00179634
617710	breast carcinoma amplified sequence 4	BCAS4	-	-	-	-	0.528906	0.000593147	0.330427	0.0456922	-	-	0.342129	0.0391046
100336399	EF-hand domain containing 2	EFHC2	-	-	-	-	0.52821	0.0301844	-	-	-	-	-	-
788925	proline rich 5	PRR5	-	-	-	-	0.527688	7.51537e-05	0.40208	0.00761855	0.362789	0.00393919	0.388167	0.00950608
618054	prominin 1	PROM1	-	-	-	-	0.527116	0.00496842	0.397071	0.0144208	-	-	0.532818	0.00216239
534475	regulatory factor X2	RFX2	-	-	-	-	0.525663	0.0226577	0.562014	0.0285247	-	-	-	-
112447444	-	-	-	-	-	-	0.524492	0.0489292	-	-	0.77099	0.0107314	-	-
112442265	-	-	-	-	-	-	0.52334	0.00299152	-	-	0.567174	0.00304284	0.682713	0.000304319
509703	adhesion G protein-coupled receptor G1	ADGRG1	-	-	-	-	0.523062	0.0367184	-	-	0.727526	0.00863343	0.724428	0.0290752
504236	membrane bound O-acyltransferase domain containing 7	MBOAT7	-	-	-	-	0.522891	0.0118946	0.509518	0.0322017	-	-	-	-
534450	LDL receptor related protein 5 like	LRP5L	-	-	-	-	0.522854	0.0206982	-	-	-	-	-	-
281033	translocator protein	TSPO	-	-	-	-	0.522705	0.00120026	0.412793	0.0220065	-	-	-	-
522241	arf-GAP with GTPase, ANK repeat and PH domain-containing protein 1	LOC522241	-	-	-	-	0.522001	0.00719022	-	-	0.447881	0.027866	-	-
514305	transmembrane protein 141	TMEM141	-	-	-	-	0.521415	0.000374812	0.32104	0.0090082	0.364874	0.0110115	0.282637	0.0192941
616153	family with sequence similarity 71 member A	FAM71A	-	-	-	-	0.521013	0.0321309	-	-	0.563417	0.0334141	-	-
511665	phosphodiesterase 9A	PDE9A	-	-	-	-	0.519463	0.0116775	0.57008	0.00440468	0.496355	0.0238055	0.742793	0.000702435
112445929	-	-	-	-	-	-	0.519104	0.0162006	-	-	-	-	-	-
787569	La ribonucleoprotein domain family member 6	LARP6	-	-	-	-	0.518957	0.0404142	-	-	-	-	-	-
515816	NIMA related kinase 6	NEK6	-	-	-	-	0.518924	0.00218109	-	-	-	-	-	-
407222	ST6 N-acetylgalactosaminide alpha-2,6-sialyltransferase 6	ST6GALNAC6	-	-	-	-	0.51854	0.00088827	-	-	0.352419	0.0224665	0.32778	0.0390999
101902825	transmembrane protein 238	TMEM238	-	-	-	-	0.517803	0.00345292	-	-	0.57558	0.00283372	-	-
510239	semaphorin 4A	SEMA4A	-	-	-	-	0.517233	0.00199575	0.418813	0.00323966	-	-	0.509274	0.000773119
534774	beta-site APP-cleaving enzyme 2	BACE2	-	-	-	-	0.517175	0.0483095	-	-	0.640024	0.0279731	0.954908	0.00788387
515401	LIM zinc finger domain containing 2	LIMS2	-	-	-	-	0.517119	0.0310248	-	-	-	-	-	-
522346	GRB2 related adaptor protein 2	GRAP2	-	-	-	-	0.516314	7.07578e-05	0.533663	9.81336e-06	0.438886	0.000759484	0.580051	6.32825e-06
3283883	cytochrome c oxidase subunit III	COX3	-	-	-	-	0.515643	0.00223712	0.533468	0.000698236	0.574527	0.001785	0.558311	0.00053615
521378	Cbp/p300 interacting transactivator with Glu/Asp rich carboxy-terminal domain 2	CITED2	-	-	-	-	0.5133	0.00185979	-	-	-	-	-	-
514547	microtubule associated protein 1 light chain 3 alpha	MAP1LC3A	-	-	-	-	0.512144	3.57803e-05	0.418282	0.00130506	0.477495	0.00021399	0.422359	0.00130216
509715	cathepsin F	CTSF	-	-	-	-	0.511761	0.000432727	0.376443	0.020933	-	-	0.318127	0.0470927
504526	growth arrest specific 6	GAS6	-	-	-	-	0.511622	0.00105471	0.361505	0.00844098	-	-	0.298594	0.0253218
100139988	ras homolog family member Q	RHOQ	-	-	-	-	0.511515	0.0126435	-	-	-	-	0.433885	0.0476107
509230	CD99 molecule	CD99	-	-	-	-	0.511009	0.000125853	0.340626	0.000357841	0.286344	0.0211911	0.342029	0.000400303
785045	phosphoglucomutase 5	PGM5	-	-	-	-	0.51043	0.000183612	0.264994	0.01114	0.2647	0.0388604	0.272287	0.00965776
100296268	leukocyte specific transcript 1	LST1	-	-	-	-	0.510183	0.0027472	0.364643	0.0225433	-	-	-	-
515176	deoxyribonuclease 1 like 1	DNASE1L1	-	-	-	-	0.510002	0.00939195	0.399352	0.0358152	-	-	-	-
515146	xylulokinase	XYLB	-	-	-	-	0.509625	0.00270126	-	-	0.349389	0.0428172	-	-
538730	neuritin 1	NRN1	-	-	-	-	0.509141	0.0178061	-	-	-	-	-	-
618035	RAB27A, member RAS oncogene family	RAB27A	-	-	-	-	0.508811	6.17528e-05	0.42802	1.11922e-05	0.272135	0.0176085	0.329218	0.000165267
783354	histamine receptor H4	HRH4	-	-	-	-	0.507895	0.00940113	-	-	-	-	-	-
615809	family with sequence similarity 127, member A-like	LOC615809	-	-	-	-	0.506426	0.00129925	0.388238	0.0259082	-	-	-	-
506470	early B cell factor 4	EBF4	-	-	-	-	0.506109	0.0168107	0.499166	0.0069399	-	-	-	-
613954	RAB37, member RAS oncogene family	RAB37	-	-	-	-	0.505736	0.000242923	0.430695	2.39138e-05	0.405226	0.0031575	0.438193	2.94913e-05
101903604	uncharacterized LOC101903604	LOC101903604	-	-	-	-	0.504043	0.00454967	-	-	0.444226	0.0164418	-	-
529873	cell adhesion molecule 1	CADM1	-	-	-	-	0.504039	0.0140441	-	-	-	-	-	-
767984	perilipin 3	PLIN3	-	-	-	-	0.503658	0.0113508	-	-	-	-	-	-
784639	transmembrane protein 159	TMEM159	-	-	-	-	0.503576	0.0381854	-	-	-	-	-	-
104970913	zinc finger protein 37A	ZNF37A	-	-	-	-	0.5034	0.00766408	-	-	-	-	-	-
617828	adenosine A2a receptor	ADORA2A	-	-	-	-	0.502694	0.00519336	-	-	0.426912	0.0235216	-	-
615295	leukocyte associated immunoglobulin like receptor 1	LAIR1	-	-	-	-	0.502225	0.0137993	0.486841	0.0129809	-	-	0.631995	0.0023861
513453	transaldolase 1	TALDO1	-	-	-	-	0.502113	0.0021432	0.356669	0.0407223	-	-	-	-
524684	proprotein convertase subtilisin/kexin type 6	PCSK6	-	-	-	-	0.50208	0.0167863	0.457471	0.0493448	-	-	-	-
445425	transketolase	TKT	-	-	-	-	0.500899	0.00528098	0.375127	0.0395246	-	-	-	-
506990	pancreatic progenitor cell differentiation and proliferation factor	PPDPF	-	-	-	-	0.500645	1.36166e-05	0.445169	5.80074e-05	0.381197	0.000444955	0.465311	5.56153e-05
281105	cathepsin B	CTSB	-	-	-	-	0.50013	0.0214834	-	-	-	-	-	-
281625	annexin A4	ANXA4	-	-	-	-	0.498371	0.0211268	-	-	-	-	-	-
539034	profilin 2	PFN2	-	-	-	-	0.498099	0.026334	-	-	-	-	-	-
100299286	SH3 and PX domains 2A	SH3PXD2A	-	-	-	-	0.497879	0.00499461	0.515551	0.00183644	0.567923	0.00334033	0.567477	0.000999617
511349	ADP ribosylation factor like GTPase 2	ARL2	-	-	-	-	0.497546	0.000100694	0.509571	0.000553549	0.375974	0.00247425	0.373402	0.00592534
507083	transmembrane protein 256	TMEM256	-	-	-	-	0.497365	3.19117e-06	0.458079	0.000303774	0.349474	0.000322405	0.337389	0.00361129
511469	aldehyde dehydrogenase 3 family member B1	ALDH3B1	-	-	-	-	0.497194	0.0145145	0.601168	0.0171947	-	-	-	-
112443780	-	-	-	-	-	-	0.496549	0.0392663	-	-	-	-	-	-
514939	phosphogluconate dehydrogenase	PGD	-	-	-	-	0.496275	0.0136663	-	-	-	-	-	-
534995	synaptogyrin 1	SYNGR1	-	-	-	-	0.495511	0.0285141	-	-	-	-	-	-
514643	slingshot protein phosphatase 3	SSH3	-	-	-	-	0.495077	0.00656951	0.5768	0.0226532	-	-	-	-
616928	regulator of hemoglobinization and erythroid cell expansion	RHEX	-	-	-	-	0.494834	0.0192111	0.31209	0.0375893	-	-	-	-
513316	Kv channel interacting protein 3, calsenilin	KCNIP3	-	-	-	-	0.494067	0.0117363	-	-	-	-	-	-
614839	forkhead box D2	FOXD2	-	-	-	-	0.494054	0.0127451	0.467286	0.043808	0.556049	0.0103635	-	-
532616	erythrocyte membrane protein band 4.1 like 3	EPB41L3	-	-	-	-	0.493983	0.0393625	-	-	-	-	-	-
532910	leucine rich repeat containing 28	LRRC28	-	-	-	-	0.492934	7.61581e-05	-	-	0.226266	0.0446539	-	-
107131849	uncharacterized LOC107131849	LOC107131849	-	-	-	-	0.492703	0.00733494	0.480518	0.0288503	-	-	0.5058	0.0233554
788962	T-cell receptor alpha chain V region HPB-MLT-like	LOC788962	-	-	-	-	0.491838	0.00598464	0.697253	0.00306767	0.464457	0.0143101	0.872795	0.000691864
618204	sodium voltage-gated channel beta subunit 1	SCN1B	-	-	-	-	0.49149	0.0211162	-	-	0.66466	0.00568486	-	-
507859	neutrophil cytosolic factor 4	NCF4	-	-	-	-	0.491291	0.00532286	0.477895	0.0121012	-	-	-	-
112445656	-	-	-	-	-	-	0.490758	0.00292712	-	-	-	-	-	-
787326	gamma-glutamyltransferase 5	GGT5	-	-	-	-	0.490608	0.0389252	-	-	-	-	-	-
509055	chromosome 29 C11orf24 homolog	C29H11orf24	-	-	-	-	0.490353	0.00881359	-	-	-	-	-	-
506466	LARGE xylosyl- and glucuronyltransferase 1	LARGE1	-	-	-	-	0.489941	0.0487608	-	-	-	-	-	-
522221	tubulin tyrosine ligase like 7	TTLL7	-	-	-	-	0.489767	0.0495361	-	-	-	-	-	-
281518	transcobalamin 2	TCN2	-	-	-	-	0.489203	0.0395052	0.520911	0.0441968	-	-	-	-
107132093	uncharacterized LOC107132093	LOC107132093	-	-	-	-	0.488667	0.0240408	-	-	-	-	-	-
282689	annexin A2	ANXA2	-	-	-	-	0.48807	0.00183874	0.239331	0.0333325	-	-	0.222026	0.0468391
112446042	-	-	-	-	-	-	0.487853	0.0115924	-	-	-	-	0.362653	0.0391958
535277	tropomyosin 4	TPM4	-	-	-	-	0.487748	0.00742252	-	-	-	-	-	-
520056	neuropilin and tolloid like 2	NETO2	-	-	-	-	0.487256	0.0332118	-	-	-	-	-	-
534401	zinc finger and BTB domain containing 16	ZBTB16	-	-	-	-	0.487062	0.0144248	0.537604	0.0106541	-	-	0.947273	0.000182331
504317	LDL receptor related protein 4	LRP4	-	-	-	-	0.486773	0.0252713	-	-	-	-	-	-
781493	collagen type XIV alpha 1 chain	COL14A1	-	-	-	-	0.486686	0.00528568	-	-	-	-	0.370833	0.0492669
509374	T-cell receptor alpha chain V region HPB-MLT-like	LOC509374	-	-	-	-	0.486528	0.000718352	0.437749	0.00168173	-	-	0.40828	0.00287374
280815	NPC intracellular cholesterol transporter 2	NPC2	-	-	-	-	0.486438	0.00327993	-	-	-	-	-	-
540137	transmembrane protein 132A	TMEM132A	-	-	-	-	0.48614	0.0142871	0.566741	0.0321729	-	-	-	-
535465	interferon, alpha-inducible protein 27-like 2	IFI27L2	-	-	-	-	0.485897	4.26437e-05	0.557246	1.17846e-05	0.39621	0.000697584	0.400921	0.000292661
786335	glycogen synthase 1	GYS1	-	-	-	-	0.484636	0.0209553	0.439511	0.00970437	-	-	0.329927	0.0425561
535300	T-cell receptor gamma chain TRGC6	TRGC6	-	-	-	-	0.484005	0.00169213	-	-	0.421438	0.00789309	-	-
614550	regulator of G protein signaling 10	RGS10	-	-	-	-	0.483718	0.000406918	-	-	-	-	-	-
619142	T cell receptor delta chain variable region BVd1.23	BVD1.23	-	-	-	-	0.48347	0.0121023	-	-	-	-	-	-
317706	progesterone receptor membrane component 1	PGRMC1	-	-	-	-	0.483209	0.000640459	0.332627	0.00326092	-	-	-	-
101904339	uncharacterized LOC101904339	LOC101904339	-	-	-	-	0.482775	0.00088827	-	-	-	-	-	-
538275	SH2 domain containing adaptor protein B	SHB	-	-	-	-	0.480863	0.00589774	0.569734	0.013245	-	-	-	-
526847	probable palmitoyltransferase ZDHHC8	LOC526847	-	-	-	-	0.480539	0.000261283	0.462894	0.000607299	0.494389	0.000520427	0.359693	0.00428822
531092	matrix metallopeptidase 25	MMP25	-	-	-	-	0.479766	0.0261854	0.385325	0.0180893	-	-	-	-
615013	BCL2 associated agonist of cell death	BAD	-	-	-	-	0.479504	3.79134e-05	0.505195	7.80331e-05	0.372671	0.000915951	0.385141	0.000954419
616701	JAZF zinc finger 1	JAZF1	-	-	-	-	0.479471	0.0134179	0.482518	0.012138	0.605141	0.00466658	0.58056	0.00367871
614815	SH3 domain binding kinase 1	SBK1	-	-	-	-	0.479448	0.00290483	0.458407	0.00186519	0.363804	0.0275697	0.610985	0.000207928
100299595	phosphofurin acidic cluster sorting protein 2	PACS2	-	-	-	-	0.479181	0.000149875	0.411622	0.00283723	0.369403	0.00294798	0.38401	0.00476093
100140421	glucokinase regulator	GCKR	-	-	-	-	0.478767	0.0198885	-	-	-	-	-	-
527301	zinc finger protein 467	ZNF467	-	-	-	-	0.47824	0.000511947	0.392849	0.0100623	0.311677	0.0205302	0.382751	0.0121168
527362	Rho guanine nucleotide exchange factor 40	ARHGEF40	-	-	-	-	0.478196	0.0217042	0.605957	0.0356778	-	-	-	-
407132	solute carrier organic anion transporter family member 3A1	SLCO3A1	-	-	-	-	0.477818	0.00324113	0.489848	0.00194567	0.508544	0.00343826	0.710129	0.000105205
526694	snail family transcriptional repressor 3	SNAI3	-	-	-	-	0.476962	0.0217479	-	-	-	-	0.342243	0.0325335
282308	phosphoinositide-3-kinase regulatory subunit 2	PIK3R2	-	-	-	-	0.476719	0.000646027	0.359449	0.00260041	0.307271	0.0251563	0.394186	0.00136085
540247	CKLF like MARVEL transmembrane domain containing 4	CMTM4	-	-	-	-	0.476679	0.0328383	-	-	-	-	-	-
538618	endonuclease domain containing 1	ENDOD1	-	-	-	-	0.474799	0.00597087	0.429998	0.0019756	-	-	0.352698	0.00804594
100336873	laminin subunit alpha 3	LAMA3	-	-	-	-	0.474502	0.00653743	0.571079	0.00759176	-	-	-	-
616798	plexin B1	PLXNB1	-	-	-	-	0.47433	0.0111019	0.495785	0.00360656	0.446485	0.0250176	0.369219	0.0228154
507141	CD52 molecule	CD52	-	-	-	-	0.474135	5.10246e-05	0.517138	1.49436e-05	0.517727	7.84515e-05	0.541054	1.24545e-05
100298623	zinc finger protein 469	ZNF469	-	-	-	-	0.473154	0.0378002	0.610195	0.00264206	0.726727	0.0051826	0.753213	0.000590339
534049	family with sequence similarity 213 member A	FAM213A	-	-	-	-	0.472517	0.00123406	0.340145	0.0118358	0.346859	0.018193	0.260619	0.0469178
515122	abhydrolase domain containing 14A	ABHD14A	-	-	-	-	0.471041	0.00524591	-	-	-	-	-	-
511996	aldo-keto reductase family 7 member A2	AKR7A2	-	-	-	-	0.470026	0.0329786	-	-	-	-	-	-
768028	brain expressed X-linked 2	BEX2	-	-	-	-	0.470009	0.00648316	-	-	-	-	0.340299	0.0319469
107131223	inactive ubiquitin carboxyl-terminal hydrolase 53	LOC107131223	-	-	-	-	0.46934	0.0489292	-	-	-	-	-	-
514189	uncharacterized LOC514189	LOC514189	-	-	-	-	0.469055	0.02946	-	-	-	-	-	-
511122	zinc finger protein 683	ZNF683	-	-	-	-	0.468814	0.00329621	0.422121	0.00554866	0.362507	0.027858	0.422512	0.00566066
100335205	T-cell receptor gamma chain C region C10.5	LOC100335205	-	-	-	-	0.468623	0.00318355	0.333969	0.00190746	-	-	0.302749	0.00390306
3283885	NADH dehydrogenase subunit 4L	ND4L	-	-	-	-	0.468542	0.0299227	0.454321	0.0116381	0.54156	0.0217525	0.579117	0.00229486
514026	PVR related immunoglobulin domain containing	PVRIG	-	-	-	-	0.468483	8.12776e-05	0.512869	1.77847e-05	0.504629	0.000141435	0.588876	6.44586e-06
510128	coronin 1B	CORO1B	-	-	-	-	0.468435	0.0102583	0.378246	0.0407737	-	-	-	-
100848355	uncharacterized LOC100848355	LOC100848355	-	-	-	-	0.467977	0.0477868	-	-	-	-	-	-
527903	V-set and transmembrane domain containing 2 like	VSTM2L	-	-	-	-	0.467476	0.0016447	0.452056	0.0011975	0.493702	0.00204269	0.461052	0.00110923
613696	pleckstrin homology domain containing O2	PLEKHO2	-	-	-	-	0.467111	0.0179308	-	-	-	-	-	-
615844	endoglin	ENG	-	-	-	-	0.466958	0.00563455	0.35565	0.0249013	-	-	0.411553	0.0110252
511215	carbohydrate sulfotransferase 10	CHST10	-	-	-	-	0.466905	0.00325979	0.359528	0.00855726	0.429472	0.00972075	0.388259	0.00532626
614517	growth arrest specific 7	GAS7	-	-	-	-	0.466672	0.0322817	0.476989	0.00479425	-	-	-	-
520771	advillin	AVIL	-	-	-	-	0.465768	0.0427139	-	-	-	-	-	-
516993	NYN domain and retroviral integrase containing	NYNRIN	-	-	-	-	0.465748	0.0298595	-	-	-	-	-	-
282329	prostaglandin E receptor 2	PTGER2	-	-	-	-	0.464996	0.0340072	-	-	-	-	-	-
505584	FXYD domain containing ion transport regulator 5	FXYD5	-	-	-	-	0.463622	3.08793e-06	0.408056	7.72464e-06	0.391538	6.57201e-05	0.525028	1.18111e-06
539221	major facilitator superfamily domain containing 2B	MFSD2B	-	-	-	-	0.463529	0.0106242	0.59039	0.00409933	0.393509	0.0411611	0.438764	0.0249359
504511	adenylate kinase 9	AK9	-	-	-	-	0.463355	0.0294704	-	-	-	-	-	-
616665	formin binding protein 1 like	FNBP1L	-	-	-	-	0.463326	0.0219199	-	-	-	-	0.360465	0.0212997
282883	cathepsin D	CTSD	-	-	-	-	0.46318	0.000154354	0.375764	0.00490597	0.330006	0.0051826	0.417164	0.00231923
112449103	-	-	-	-	-	-	0.462757	0.0171042	-	-	0.493107	0.0188039	-	-
529375	RAS guanyl releasing protein 4	RASGRP4	-	-	-	-	0.462463	0.0144409	0.514352	0.00448373	-	-	0.409195	0.0186085
788251	pleckstrin homology domain containing O1	PLEKHO1	-	-	-	-	0.462306	0.00088827	0.401059	0.000318814	0.303724	0.0271541	0.326757	0.00179648
281725	crystallin lambda 1	CRYL1	-	-	-	-	0.46212	0.00910524	-	-	-	-	-	-
104970208	uncharacterized LOC104970208	LOC104970208	-	-	-	-	0.46189	0.00284903	0.611873	0.00197137	0.47594	0.00410923	0.512472	0.0071224
511523	SLC2A4 regulator	SLC2A4RG	-	-	-	-	0.461787	0.00289628	0.461393	0.0421374	-	-	0.506028	0.0273096
511947	eomesodermin	EOMES	-	-	-	-	0.461681	0.0157613	-	-	0.614491	0.00402834	0.730817	0.000255241
281406	plakophilin 4	PKP4	-	-	-	-	0.460902	0.000799558	0.24842	0.0300733	-	-	-	-
507837	BAI1 associated protein 2	BAIAP2	-	-	-	-	0.460617	0.0304541	0.41686	0.0296736	0.477783	0.0384576	0.435732	0.024442
508703	PRA1 domain family member 2	PRAF2	-	-	-	-	0.460225	9.26411e-05	0.47149	6.33596e-06	0.428181	0.00049419	0.52209	4.46707e-06
510910	CD84 molecule	CD84	-	-	-	-	0.459525	0.000522034	0.35984	0.000286948	0.366749	0.00589046	0.384449	0.000186968
507890	PR/SET domain 8	PRDM8	-	-	-	-	0.459336	0.00646862	-	-	-	-	-	-
614849	late endosomal/lysosomal adaptor, MAPK and MTOR activator 1	LAMTOR1	-	-	-	-	0.45925	5.84684e-05	0.351239	0.00463947	0.269967	0.00951693	-	-
280933	suppression of tumorigenicity 7	ST7	-	-	-	-	0.459097	0.000585015	0.42087	0.00483855	0.404559	0.00318804	0.42485	0.00470658
528410	WD repeat domain, phosphoinositide interacting 1	WIPI1	-	-	-	-	0.458864	0.0464082	-	-	-	-	-	-
513105	cAMP responsive element binding protein 3 like 1	CREB3L1	-	-	-	-	0.457508	0.0104829	0.369036	0.0277959	-	-	0.418796	0.014201
783068	V-set immunoregulatory receptor	VSIR	-	-	-	-	0.457486	0.0375697	-	-	-	-	-	-
613582	cerebellar degeneration related protein 2 like	CDR2L	-	-	-	-	0.457087	0.0298677	-	-	-	-	-	-
338066	adhesion G protein-coupled receptor E5	ADGRE5	-	-	-	-	0.456928	0.00426415	0.396866	0.00947201	0.498048	0.00393798	0.472738	0.00287181
535344	zinc finger CCCH-type containing 12A	ZC3H12A	-	-	-	-	0.456797	0.00743692	-	-	-	-	-	-
100336606	granulocyte-macrophage colony-stimulating factor receptor subunit alpha	LOC100336606	-	-	-	-	0.456222	0.0224417	-	-	-	-	-	-
281645	beaded filament structural protein 2	BFSP2	-	-	-	-	0.455787	0.0120237	0.333095	0.0243891	-	-	-	-
534482	follistatin like 1	FSTL1	-	-	-	-	0.455744	0.00475017	0.28353	0.0229346	0.409917	0.0152015	0.401291	0.00263295
613624	regulator of G protein signaling 18	RGS18	-	-	-	-	0.455187	0.00838648	0.270448	0.0371091	-	-	-	-
100137803	PR/SET domain 16	PRDM16	-	-	-	-	0.454484	0.04302	-	-	-	-	-	-
415111	membrane spanning 4-domains A8	MS4A8	-	-	-	-	0.454333	0.000369442	0.466933	8.5323e-05	-	-	0.432229	0.000211293
527964	par-3 family cell polarity regulator	PARD3	-	-	-	-	0.454058	0.014062	-	-	-	-	-	-
281626	annexin A5	ANXA5	-	-	-	-	0.454055	0.0137826	-	-	-	-	-	-
617339	F-box protein 36	FBXO36	-	-	-	-	0.453946	0.00537946	-	-	0.480775	0.00641073	-	-
767905	GLI pathogenesis related 1	GLIPR1	-	-	-	-	0.453876	0.00121542	-	-	-	-	-	-
767861	VOPP1, WBP1/VOPP1 family member	VOPP1	-	-	-	-	0.453676	0.0107609	0.385336	0.00815175	0.441677	0.0194361	0.541556	0.000773028
101907606	uncharacterized LOC101907606	LOC101907606	-	-	-	-	0.453327	0.00657311	-	-	-	-	-	-
504728	mitochondrial calcium uniporter dominant negative beta subunit	MCUB	-	-	-	-	0.452792	0.000992384	0.231673	0.0412316	-	-	-	-
507276	dehydrogenase/reductase 12	DHRS12	-	-	-	-	0.452491	0.00239087	0.284986	0.0398185	-	-	0.29004	0.0377405
784305	multidrug resistance-associated protein 4-like	LOC784305	-	-	-	-	0.451466	0.0259038	0.556575	0.0260786	-	-	-	-
787359	double PHD fingers 3	DPF3	-	-	-	-	0.451297	0.0127616	-	-	0.629725	0.00231847	-	-
338064	NADH:ubiquinone oxidoreductase subunit A3	NDUFA3	-	-	-	-	0.450708	6.17528e-05	0.374262	0.000320741	0.419413	0.000347803	0.366386	0.00044294
3283877	NADH dehydrogenase subunit 1	ND1	-	-	-	-	0.450592	0.00402954	0.504556	0.00171106	0.517975	0.00256186	0.522268	0.00135792
104974017	uncharacterized LOC104974017	LOC104974017	-	-	-	-	0.450114	0.0264115	0.451617	0.0369927	0.712283	0.00269444	-	-
534389	OTU deubiquitinase with linear linkage specificity like	OTULINL	-	-	-	-	0.450077	0.00128038	-	-	-	-	-	-
507299	glucoside xylosyltransferase 2	GXYLT2	-	-	-	-	0.44914	0.00846606	-	-	-	-	-	-
281698	clathrin light chain B	CLTB	-	-	-	-	0.448766	2.57423e-05	0.321448	0.00527555	0.294836	0.00249531	0.278704	0.013179
286823	chloride intracellular channel 4	CLIC4	-	-	-	-	0.448543	0.00624459	-	-	-	-	-	-
101905074	zinc finger protein 25	LOC101905074	-	-	-	-	0.448497	0.0470851	-	-	-	-	-	-
614672	SH3 domain binding glutamate rich protein like 3	SH3BGRL3	-	-	-	-	0.447361	7.51148e-05	0.429711	3.38698e-05	0.376657	0.000857073	0.45674	2.86815e-05
526769	tyrosine-protein phosphatase non-receptor type 11	LOC526769	-	-	-	-	0.447154	0.0319749	-	-	-	-	-	-
618217	zinc finger protein 853	ZNF853	-	-	-	-	0.446619	0.00584591	0.465655	0.0133061	0.449043	0.00942298	0.385736	0.0357808
516545	family with sequence similarity 210 member B	FAM210B	-	-	-	-	0.446262	0.000538164	0.232598	0.0093294	-	-	0.245115	0.00671905
281170	frizzled related protein	FRZB	-	-	-	-	0.445699	0.0198885	-	-	-	-	-	-
507264	serpin family B member 1	SERPINB1	-	-	-	-	0.445552	0.000620539	-	-	-	-	-	-
505738	mucolipin 1	MCOLN1	-	-	-	-	0.445425	0.000497084	0.352841	0.0285943	0.331868	0.0089442	-	-
505877	OCIA domain containing 2	OCIAD2	-	-	-	-	0.445263	0.00683337	-	-	-	-	-	-
541308	sarcoglycan alpha	SGCA	-	-	-	-	0.445246	0.0317051	0.569856	0.00312901	0.609151	0.00887836	0.658185	0.00119824
286809	glutathione peroxidase 4	GPX4	-	-	-	-	0.444464	9.2921e-05	0.388923	0.000295071	0.369362	0.00109737	0.326858	0.00136085
112444841	-	-	-	-	-	-	0.444075	0.0230655	-	-	0.559111	0.0101645	-	-
514296	5'-nucleotidase domain containing 2	NT5DC2	-	-	-	-	0.443488	0.00207462	0.287488	0.0446062	0.29116	0.0456687	0.427542	0.00502598
520498	calcium/calmodulin dependent protein kinase I	CAMK1	-	-	-	-	0.443386	0.0169765	0.335954	0.010259	0.429116	0.0320171	-	-
510159	microtubule associated protein RP/EB family member 2	MAPRE2	-	-	-	-	0.442764	0.000533207	0.409615	2.05987e-05	0.394548	0.00271631	0.439812	1.46908e-05
535210	host cell factor C1 regulator 1	HCFC1R1	-	-	-	-	0.442656	0.00251622	-	-	0.408479	0.0076425	-	-
104976499	espin-like	LOC104976499	-	-	-	-	0.4426	0.038261	-	-	-	-	-	-
512369	StAR related lipid transfer domain containing 5	STARD5	-	-	-	-	0.442181	0.0424484	-	-	-	-	-	-
525938	glutathione S-transferase pi 1	GSTP1	-	-	-	-	0.441586	2.53703e-05	0.388671	0.00105608	0.262489	0.00503722	0.253761	0.0193496
352958	cathepsin C	CTSC	-	-	-	-	0.441172	0.0183926	-	-	-	-	-	-
615427	S-phase kinase associated protein 1	SKP1	-	-	-	-	0.44098	0.000297464	0.327749	1.92677e-05	0.270834	0.0208988	0.267905	0.000167475
511363	spermatogenesis associated 20	SPATA20	-	-	-	-	0.440868	0.0316755	-	-	-	-	-	-
404146	S100 calcium binding protein A13	S100A13	-	-	-	-	0.440845	0.00880638	0.254883	0.0103476	-	-	0.20576	0.0334774
507342	fascin actin-bundling protein 1	FSCN1	-	-	-	-	0.440374	0.0216321	-	-	0.479116	0.0212613	-	-
540738	transmembrane protein 53	TMEM53	-	-	-	-	0.440055	0.0434001	0.628091	0.0295626	-	-	-	-
784903	chromosome 21 C15orf39 homolog	C21H15orf39	-	-	-	-	0.439809	0.0055083	0.433651	0.0215908	0.384504	0.0202181	0.531129	0.00680629
617975	H1 histone family, member 0	H1F0	-	-	-	-	0.439617	0.000505945	-	-	0.279357	0.0235471	-	-
3283878	NADH dehydrogenase subunit 2	ND2	-	-	-	-	0.439241	0.00575609	0.502158	0.00316032	0.520286	0.00294798	0.53707	0.00196993
281688	cholinergic receptor nicotinic epsilon subunit	CHRNE	-	-	-	-	0.439053	0.0255042	0.366716	0.0171618	0.454661	0.0322854	0.538467	0.00143778
282405	ATPase H+ transporting V1 subunit F	ATP6V1F	-	-	-	-	0.438759	6.83101e-05	0.338438	0.000476581	0.284447	0.00538542	0.207518	0.0162588
338036	purinergic receptor P2X 4	P2RX4	-	-	-	-	0.437629	0.000445322	-	-	-	-	-	-
615215	mitogen-activated protein kinase-activated protein kinase 3	MAPKAPK3	-	-	-	-	0.436755	0.0384672	-	-	-	-	-	-
510998	membrane palmitoylated protein 1	MPP1	-	-	-	-	0.436413	0.00891919	-	-	-	-	-	-
540040	ADP ribosylation factor like GTPase 3	ARL3	-	-	-	-	0.435907	0.00290483	-	-	-	-	0.316232	0.0133732
537837	carboxypeptidase Z	CPZ	-	-	-	-	0.435819	0.0442317	-	-	-	-	-	-
528338	zinc finger protein, FOG family member 1	ZFPM1	-	-	-	-	0.435734	0.00312446	0.500006	0.000817116	0.389545	0.0111416	0.581852	0.000261541
516099	heat shock protein family B (small) member 1	HSPB1	-	-	-	-	0.435277	0.00751118	0.35182	0.0116907	-	-	0.275055	0.0415855
505370	protein kinase cAMP-dependent type I regulatory subunit beta	PRKAR1B	-	-	-	-	0.435072	0.000224184	0.529069	0.000102977	0.255056	0.022884	0.44756	0.000527012
618278	catechol-O-methyltransferase	COMT	-	-	-	-	0.434329	0.00662365	0.383098	0.0199949	-	-	0.319665	0.0473021
504839	pellino E3 ubiquitin protein ligase family member 3	PELI3	-	-	-	-	0.432645	0.0066828	-	-	-	-	-	-
617882	epoxide hydrolase 3	EPHX3	-	-	-	-	0.43239	0.0336181	-	-	-	-	-	-
327699	ATP synthase inhibitory factor subunit 1	ATP5IF1	-	-	-	-	0.431785	0.000334557	0.394375	0.000258907	0.248297	0.0318538	0.267875	0.00563157
520173	transmembrane protein 120A	TMEM120A	-	-	-	-	0.430586	0.00131581	-	-	-	-	-	-
768242	abhydrolase domain containing 12	ABHD12	-	-	-	-	0.429851	9.35657e-05	0.404721	7.26164e-05	0.352394	0.00123913	0.343447	0.000385826
618652	protein phosphatase 1 regulatory subunit 26	PPP1R26	-	-	-	-	0.429604	0.0457722	0.394692	0.0239367	-	-	-	-
104975099	uncharacterized LOC104975099	LOC104975099	-	-	-	-	0.429183	0.036974	-	-	-	-	-	-
785005	amyloid beta precursor like protein 2	APLP2	-	-	-	-	0.429079	0.0116192	-	-	-	-	-	-
539665	leucine rich repeat neuronal 3	LRRN3	-	-	-	-	0.428011	0.0415564	-	-	-	-	-	-
513723	ral guanine nucleotide dissociation stimulator	RALGDS	-	-	-	-	0.427788	0.00189868	0.4015	0.00109449	0.422509	0.00372826	0.526692	0.000129011
618572	FLYWCH family member 2	FLYWCH2	-	-	-	-	0.427441	0.000155247	0.286954	0.0121098	0.34191	0.00235332	0.335622	0.00448072
512653	Rab acceptor 1	RABAC1	-	-	-	-	0.427397	0.000197334	0.280211	0.0157694	-	-	-	-
541287	ring finger protein 217	RNF217	-	-	-	-	0.427091	0.00659559	-	-	-	-	-	-
508215	transmembrane protein 8A	TMEM8A	-	-	-	-	0.426478	0.0231973	0.661798	0.0015981	-	-	0.462111	0.0171233
101902671	Xg blood group	XG	-	-	-	-	0.426245	0.00256989	0.300728	0.0363618	-	-	0.380089	0.0104194
112445062	-	-	-	-	-	-	0.426242	0.00173338	-	-	0.33344	0.0161571	-	-
786025	BAH domain and coiled-coil containing 1	BAHCC1	-	-	-	-	0.425625	0.0212491	-	-	-	-	-	-
504219	5'-AMP-activated protein kinase subunit gamma-2	LOC504219	-	-	-	-	0.425588	0.00360219	0.494371	0.000147553	0.428935	0.00572419	0.351111	0.00263183
534183	phospholysine phosphohistidine inorganic pyrophosphate phosphatase	LHPP	-	-	-	-	0.425419	0.00067362	0.261563	0.0186195	0.298189	0.0159381	-	-
527574	spalt like transcription factor 2	SALL2	-	-	-	-	0.425405	0.0334213	0.489694	0.0205214	-	-	-	-
100296460	elongin BC and polycomb repressive complex 2 associated protein	EPOP	-	-	-	-	0.425383	0.0224872	-	-	-	-	-	-
533917	glutathione S-transferase alpha 4	GSTA4	-	-	-	-	0.425265	0.00286644	0.33661	0.0173754	-	-	-	-
538021	diacylglycerol lipase beta	DAGLB	-	-	-	-	0.425099	0.0290714	-	-	-	-	-	-
539299	spermatogenesis associated serine rich 2 like	SPATS2L	-	-	-	-	0.424939	0.00750727	0.609412	0.00329254	0.429217	0.0114078	0.755365	0.000702435
538559	ras homolog family member G	RHOG	-	-	-	-	0.424749	0.00112766	0.487523	0.00107433	0.396998	0.00353427	0.483286	0.00119546
540641	nocturnin	NOCT	-	-	-	-	0.422982	0.00107473	-	-	0.327923	0.0120542	-	-
282326	HtrA serine peptidase 1	HTRA1	-	-	-	-	0.422814	0.0397413	-	-	-	-	-	-
281409	procollagen-lysine,2-oxoglutarate 5-dioxygenase 1	PLOD1	-	-	-	-	0.422033	0.0316342	-	-	-	-	-	-
281179	glucose-6-phosphate dehydrogenase	G6PD	-	-	-	-	0.421881	0.00299152	0.389054	0.0019203	0.356667	0.0150658	0.383272	0.00213228
532964	myosin IF	MYO1F	-	-	-	-	0.421772	0.00843792	-	-	-	-	-	-
281110	cytochrome b5 type A	CYB5A	-	-	-	-	0.421479	8.4506e-05	0.249227	0.000810856	0.20885	0.0325479	0.195073	0.00534256
768058	aminoacylase 1	ACY1	-	-	-	-	0.420443	0.00835072	-	-	-	-	-	-
509790	Fas apoptotic inhibitory molecule 2	FAIM2	-	-	-	-	0.420403	0.0167266	-	-	0.38019	0.043598	0.794598	0.0013124
537812	dolichyl-phosphate N-acetylglucosaminephosphotransferase 1	DPAGT1	-	-	-	-	0.420363	0.000764198	0.406957	0.00106701	0.324692	0.009541	0.352005	0.00324778
533531	synaptopodin	SYNPO	-	-	-	-	0.420071	0.0027472	0.376696	0.0117409	-	-	0.380995	0.0113409
101903734	uncharacterized LOC101903734	LOC101903734	-	-	-	-	0.419745	0.036548	0.408367	0.0269875	-	-	-	-
574085	death associated protein like 1	DAPL1	-	-	-	-	0.419712	0.0141891	0.476426	0.0115897	-	-	-	-
515475	transmembrane protein 140	TMEM140	-	-	-	-	0.41962	0.00613162	-	-	-	-	-	-
513275	syntaxin 3	STX3	-	-	-	-	0.419571	0.02793	0.503063	0.00199029	-	-	0.303404	0.0422151
493988	solute carrier family 14 member 1	SLC14A1	-	-	-	-	0.419108	0.0177185	-	-	0.383257	0.0443407	-	-
100335435	heat shock factor binding protein 1 like 1	HSBP1L1	-	-	-	-	0.419022	0.0162342	0.439134	0.0149829	-	-	-	-
528099	RAB32, member RAS oncogene family	RAB32	-	-	-	-	0.418613	0.00298328	-	-	-	-	-	-
515828	uncharacterized LOC515828	LOC515828	-	-	-	-	0.418591	0.0400687	0.280017	0.0490325	-	-	-	-
100126045	ectonucleoside triphosphate diphosphohydrolase 2	ENTPD2	-	-	-	-	0.417682	0.00150314	0.475225	0.00105882	0.425872	0.00244243	0.602564	0.000169186
107131530	small nuclear ribonucleoprotein F-like	LOC107131530	-	-	-	-	0.417664	3.55317e-05	0.19615	0.0335972	0.356542	0.000430012	0.262382	0.00664121
281053	CD3d molecule	CD3D	-	-	-	-	0.417599	0.000153259	0.274701	0.00116075	0.324971	0.00281576	0.390375	6.67966e-05
531391	mitogen-activated protein kinase 3	MAPK3	-	-	-	-	0.417414	0.00214741	0.41262	0.00015584	0.287358	0.0372612	0.561461	1.11201e-05
534041	microtubule associated monooxygenase, calponin and LIM domain containing 2	MICAL2	-	-	-	-	0.417373	0.0208445	-	-	0.476188	0.0153894	0.468978	0.0119699
520865	aminoadipate-semialdehyde synthase	AASS	-	-	-	-	0.417292	0.0173585	0.398406	0.0212535	-	-	0.335903	0.0480839
616867	MARVEL domain containing 1	MARVELD1	-	-	-	-	0.416323	0.0289424	-	-	-	-	-	-
518752	arginase 2	ARG2	-	-	-	-	0.415884	0.0442952	-	-	-	-	-	-
541272	iduronate 2-sulfatase	IDS	-	-	-	-	0.415228	0.0174156	0.316165	0.048053	-	-	-	-
518201	GLI family zinc finger 4	GLI4	-	-	-	-	0.41508	9.26411e-05	0.352478	0.00319778	0.285741	0.00450696	-	-
533729	p21 (RAC1) activated kinase 1	PAK1	-	-	-	-	0.414888	0.00970517	-	-	-	-	-	-
781644	latexin	LXN	-	-	-	-	0.414731	0.00402954	-	-	-	-	-	-
528784	serine protease 33	PRSS33	-	-	-	-	0.414628	0.00533366	-	-	0.333165	0.0315136	-	-
515416	glutaredoxin	GLRX	-	-	-	-	0.414206	0.000531058	0.384192	8.5323e-05	-	-	0.25614	0.0027321
100336737	ceramide kinase	CERK	-	-	-	-	0.414148	9.2921e-05	0.286849	0.00206305	0.285245	0.00461055	0.314097	0.00109904
112445693	-	-	-	-	-	-	0.414116	0.0367184	-	-	0.445546	0.0388604	-	-
514259	EF-hand domain family member D2	EFHD2	-	-	-	-	0.414073	0.00995843	-	-	-	-	-	-
281465	retinal outer segment membrane protein 1	ROM1	-	-	-	-	0.413337	0.00331686	0.276285	0.023894	-	-	0.28115	0.0223714
514347	phospholipase B domain containing 2	PLBD2	-	-	-	-	0.41286	0.0066828	-	-	-	-	-	-
535622	mitogen-activated protein kinase kinase kinase 8	MAP3K8	-	-	-	-	0.412188	0.036548	-	-	-	-	-	-
507100	Spi-1 proto-oncogene	SPI1	-	-	-	-	0.411618	0.0199363	0.498981	0.0067701	-	-	0.390556	0.0264895
615289	abhydrolase domain containing 14B	ABHD14B	-	-	-	-	0.411062	0.000187581	0.491176	5.54042e-05	0.377539	0.000945351	0.524061	4.18788e-05
107132967	uncharacterized LOC107132967	LOC107132967	-	-	-	-	0.410937	0.00322362	0.436018	0.000235308	0.365146	0.0118152	0.385181	0.000737764
618094	eva-1 homolog B	EVA1B	-	-	-	-	0.410596	0.0490631	-	-	-	-	-	-
505406	drebrin 1	DBN1	-	-	-	-	0.410506	0.000506873	0.318928	0.0103176	0.344067	0.00402834	0.329313	0.00858873
100298760	discoidin, CUB and LCCL domain containing 1	DCBLD1	-	-	-	-	0.409979	0.0496103	-	-	-	-	-	-
515159	G protein subunit alpha 12	GNA12	-	-	-	-	0.409461	0.000445601	0.352036	0.00108596	0.382212	0.00172503	0.393672	0.000501133
529171	solute carrier family 16 member 6	SLC16A6	-	-	-	-	0.409257	0.0325234	-	-	-	-	-	-
282462	male-enhanced antigen 1	MEA1	-	-	-	-	0.409151	0.000165541	0.304548	4.76829e-05	-	-	0.219738	0.000987619
617306	coiled-coil domain containing 114	CCDC114	-	-	-	-	0.409029	0.0391349	0.407746	0.0166666	-	-	-	-
516456	major vault protein	MVP	-	-	-	-	0.408981	0.0464082	-	-	-	-	-	-
282480	solute carrier family 25 member 6	SLC25A6	-	-	-	-	0.408608	0.000100913	0.461379	3.57763e-05	0.389117	0.000430012	0.435811	8.06536e-05
510670	ciliary associated calcium binding coiled-coil 1	CABCOCO1	-	-	-	-	0.408515	0.0160375	0.39518	0.00756043	0.365793	0.0437988	0.34724	0.0166592
513530	3-oxoacyl-ACP synthase, mitochondrial	OXSM	-	-	-	-	0.408496	0.0261755	-	-	-	-	-	-
508490	integrin subunit alpha 3	ITGA3	-	-	-	-	0.40848	0.00763106	0.340238	0.0369189	-	-	0.393208	0.0180392
768054	caspase recruitment domain family member 9	CARD9	-	-	-	-	0.408257	0.0384849	-	-	-	-	-	-
3283889	cytochrome b	CYTB	-	-	-	-	0.407684	0.0476695	-	-	-	-	0.397951	0.0293617
338075	ATPase H+ transporting V0 subunit e1	ATP6V0E1	-	-	-	-	0.407486	1.04954e-05	0.364453	5.80074e-05	0.285936	0.000705636	0.284767	0.000638037
525303	gamma-glutamyl hydrolase	GGH	-	-	-	-	0.407477	0.0275396	-	-	-	-	-	-
536925	coenzyme Q8A	COQ8A	-	-	-	-	0.406801	0.00826199	-	-	-	-	-	-
112446753	-	-	-	-	-	-	0.40653	0.00673685	0.332415	0.00666747	-	-	0.386592	0.00227517
508158	adenosylhomocysteinase	AHCY	-	-	-	-	0.406307	0.00471552	-	-	-	-	-	-
511050	iduronidase, alpha-L-	IDUA	-	-	-	-	0.406234	0.000887869	0.398038	0.00171106	0.471623	0.000559292	0.340684	0.00539357
513769	natural cytotoxicity triggering receptor 3	NCR3	-	-	-	-	0.405366	3.57803e-05	0.45296	0.000105279	0.380779	0.000201537	0.468435	0.00010015
282379	transgelin 2	TAGLN2	-	-	-	-	0.405253	0.00108284	0.295013	0.00304016	-	-	0.241708	0.011731
505572	dedicator of cytokinesis 5	DOCK5	-	-	-	-	0.405163	0.00998823	-	-	-	-	-	-
100848900	uncharacterized LOC100848900	LOC100848900	-	-	-	-	0.405119	0.0217042	-	-	-	-	-	-
281696	chloride intracellular channel 5	CLIC5	-	-	-	-	0.404479	0.00512797	0.284993	0.000564317	-	-	0.295702	0.000471054
616224	PET100 homolog	PET100	-	-	-	-	0.404342	0.0011419	0.252896	0.0314077	0.246923	0.0456687	-	-
104975043	zinc finger protein 624	ZNF624	-	-	-	-	0.403406	0.00425934	-	-	-	-	-	-
510698	vesicle amine transport 1	VAT1	-	-	-	-	0.402964	0.000510672	0.333484	0.00835038	0.382065	0.00168363	0.428929	0.00142691
506295	myeloid associated differentiation marker	MYADM	-	-	-	-	0.402854	0.0467996	0.342955	0.0357465	-	-	-	-
506631	solute carrier family 25 member 17	SLC25A17	-	-	-	-	0.402802	0.00464102	0.334991	0.0127645	-	-	-	-
767839	leucine rich repeat and fibronectin type III domain containing 3	LRFN3	-	-	-	-	0.402238	0.00221673	0.422763	0.0011586	0.345802	0.0109854	0.469628	0.000558355
618028	kin of IRRE like 3 (Drosophila)	KIRREL3	-	-	-	-	0.402002	0.00399483	0.276643	0.0219984	0.35175	0.0156652	0.320597	0.00976103
3283882	ATP synthase F0 subunit 6	ATP6	-	-	-	-	0.401839	0.0151162	0.426391	0.00814015	0.447584	0.0122325	0.453233	0.00554261
533216	inhibitor of nuclear factor kappa B kinase subunit epsilon	IKBKE	-	-	-	-	0.401654	0.000473204	0.285208	0.0286972	0.222551	0.0455514	-	-
513276	ribokinase	RBKS	-	-	-	-	0.401597	0.000992384	-	-	-	-	-	-
282711	endothelial PAS domain protein 1	EPAS1	-	-	-	-	0.40098	0.0177908	-	-	-	-	-	-
614217	caspase recruitment domain family member 19	CARD19	-	-	-	-	0.400219	0.000103647	0.421414	0.000117716	0.316477	0.00184526	0.334448	0.000995856
788381	centromere protein B	CENPB	-	-	-	-	0.400018	0.000149875	0.307049	0.000507232	0.194348	0.0485877	0.199916	0.0122589
507168	ribosomal protein L23a	RPL23A	-	-	-	-	0.399999	0.000364022	0.39973	3.07873e-05	0.321247	0.00428501	0.383455	6.29761e-05
788039	ADP ribosylation factor like GTPase 4C	ARL4C	-	-	-	-	0.399634	0.0115967	-	-	-	-	-	-
528530	colony stimulating factor 2 receptor beta common subunit	CSF2RB	-	-	-	-	0.399176	0.0237875	-	-	-	-	-	-
767906	ADP ribosylation factor like GTPase 4A	ARL4A	-	-	-	-	0.399014	0.0107159	-	-	-	-	-	-
509863	sestrin 2	SESN2	-	-	-	-	0.399008	0.0434001	-	-	-	-	-	-
515576	dachsous cadherin-related 1	DCHS1	-	-	-	-	0.399001	0.0412591	0.408608	0.0244622	0.457499	0.0317353	0.585677	0.00269308
530908	cellular repressor of E1A stimulated genes 1	CREG1	-	-	-	-	0.398817	0.0493149	-	-	-	-	-	-
515375	N-acylethanolamine acid amidase	NAAA	-	-	-	-	0.39847	0.00173338	0.239165	0.0311881	-	-	0.254758	0.0228328
537459	Ras and Rab interactor 2	RIN2	-	-	-	-	0.398447	0.00316959	-	-	0.341527	0.0145697	-	-
100336844	oxysterol binding protein like 1A	OSBPL1A	-	-	-	-	0.398371	0.00454967	0.403392	0.0028219	-	-	0.419379	0.00216058
777789	cysteine rich transmembrane module containing 1	CYSTM1	-	-	-	-	0.398339	8.26891e-05	0.429467	0.000277056	0.419245	0.000150772	0.482	0.000120453
525735	ring finger protein 130	RNF130	-	-	-	-	0.398199	6.24554e-05	0.243018	0.0081105	0.242568	0.00793456	0.2343	0.0103627
511516	family with sequence similarity 127, member A	RTL8C	-	-	-	-	0.397982	0.000912501	0.392515	0.00143485	0.409168	0.00146722	0.407765	0.00115886
507142	crystallin beta-gamma domain containing 2	CRYBG2	-	-	-	-	0.39791	0.00105471	0.442166	0.00033961	0.264617	0.0292532	0.389599	0.00110185
281421	palmitoyl-protein thioesterase 1	PPT1	-	-	-	-	0.397128	0.0121976	-	-	-	-	-	-
327687	ATPase H+ transporting accessory protein 1	ATP6AP1	-	-	-	-	0.396973	0.0102587	0.337073	0.00551201	-	-	0.348759	0.00429844
528468	sideroflexin 5	SFXN5	-	-	-	-	0.396688	0.0195117	-	-	-	-	-	-
510280	COMM domain containing 9	COMMD9	-	-	-	-	0.395099	0.000125838	0.432816	0.000248962	0.210656	0.027866	0.219541	0.0296366
281917	molybdenum cofactor synthesis 1	MOCS1	-	-	-	-	0.395094	0.0234777	-	-	-	-	-	-
282148	ATPase H+ transporting V0 subunit d1	ATP6V0D1	-	-	-	-	0.395004	0.000383485	0.347923	0.00483048	0.27344	0.0120909	0.314623	0.00945258
504596	biliverdin reductase A	BLVRA	-	-	-	-	0.394867	0.00193899	-	-	-	-	-	-
615198	U2 small nuclear R auxiliary factor 1 like 4	U2AF1L4	-	-	-	-	0.394784	0.000265107	0.35042	0.000419089	0.275638	0.00883451	0.313281	0.00116086
281806	glutathione S-transferase pi 1	GSTP1	-	-	-	-	0.394775	0.00159922	0.314645	0.00033961	-	-	0.241583	0.00291212
504411	leucine zipper tumor suppressor 2	LZTS2	-	-	-	-	0.394463	0.00840675	0.482006	0.00324566	-	-	0.38162	0.0147649
767586	KN motif and ankyrin repeat domains 2	KANK2	-	-	-	-	0.394443	0.0169469	0.545913	0.0158481	0.562803	0.00279584	0.76356	0.00194214
286861	ferritin light chain	FTL	-	-	-	-	0.393518	0.000545192	-	-	-	-	-	-
619100	TP53 regulating kinase	TP53RK	-	-	-	-	0.39318	0.000813896	-	-	-	-	-	-
789125	N-acetyl-alpha-glucosaminidase	NAGLU	-	-	-	-	0.393113	0.0115967	-	-	-	-	-	-
327709	glutathione S-transferase M1	GSTM1	-	-	-	-	0.393021	0.019884	-	-	-	-	-	-
614519	MORN repeat containing 4	MORN4	-	-	-	-	0.392998	0.00898286	-	-	-	-	-	-
281281	legumain	LGMN	-	-	-	-	0.392994	0.000271579	0.254646	0.0257219	0.241156	0.0198331	-	-
615158	peptidase D	PEPD	-	-	-	-	0.392983	0.000666264	0.360574	0.0146173	0.267856	0.0186669	-	-
613777	parathymosin	PTMS	-	-	-	-	0.392097	0.000916335	0.321462	0.00172718	0.3274	0.00659625	0.350429	0.000947065
615529	chromosome 15 open reading frame, human C11orf71	C15H11orf71	-	-	-	-	0.391265	0.0447061	-	-	-	-	-	-
505096	amyloid beta precursor protein binding family B member 1	APBB1	-	-	-	-	0.390731	0.0212468	0.559402	0.00589906	0.50343	0.00708472	0.377536	0.0485519
508269	transmembrane protein 106A	TMEM106A	-	-	-	-	0.389538	0.00649214	-	-	0.306253	0.0401016	-	-
281296	microtubule associated protein tau	MAPT	-	-	-	-	0.388725	0.00972792	-	-	0.438189	0.00747754	0.389263	0.0129138
100299281	quinone oxidoreductase-like protein 2	LOC100299281	-	-	-	-	0.388633	0.00249616	-	-	0.273286	0.0368615	-	-
534402	phosphoglucomutase 1	PGM1	-	-	-	-	0.388519	0.0041473	-	-	-	-	-	-
281173	ferritin heavy chain 1	FTH1	-	-	-	-	0.388113	0.000820762	-	-	0.300106	0.0100021	-	-
784449	KIAA1324	KIAA1324	-	-	-	-	0.388015	0.000835409	-	-	0.242594	0.0343056	0.243984	0.0460459
510008	four and a half LIM domains 2	FHL2	-	-	-	-	0.387729	0.000855854	0.404815	0.00258717	0.276165	0.0169713	0.369206	0.00511745
535038	transmembrane protein 147	TMEM147	-	-	-	-	0.387335	7.43592e-05	0.314749	0.000902596	0.295932	0.00181317	0.189106	0.0271838
514852	Tax1 binding protein 3	TAX1BP3	-	-	-	-	0.387325	0.00969488	0.299334	0.0335483	-	-	-	-
404155	lysosomal protein transmembrane 4 beta	LAPTM4B	-	-	-	-	0.387051	0.00932315	-	-	-	-	-	-
282262	insulin like growth factor binding protein 4	IGFBP4	-	-	-	-	0.386757	0.00378869	-	-	-	-	0.354702	0.0315335
787094	tescalcin	TESC	-	-	-	-	0.386694	0.0027824	0.313544	0.00673278	-	-	0.365002	0.00232117
533996	pleckstrin homology like domain family B member 1	PHLDB1	-	-	-	-	0.386414	0.00978413	0.554392	0.000126981	-	-	0.439363	0.00105051
517446	adaptor related protein complex 2 mu 1 subunit	AP2M1	-	-	-	-	0.386046	0.000277122	0.281616	0.0033515	0.254084	0.0131885	0.201673	0.0264895
513342	dynein light chain roadblock-type 1	DYNLRB1	-	-	-	-	0.386019	4.48803e-05	0.341689	1.65884e-05	0.321842	0.000641665	0.350555	1.87059e-05
104976293	uncharacterized LOC104976293	LOC104976293	-	-	-	-	0.385975	0.0322948	-	-	-	-	-	-
507330	GRB2 associated regulator of MAPK1 subtype 1	GAREM1	-	-	-	-	0.385245	0.0210486	-	-	-	-	-	-
101903375	uncharacterized LOC101903375	LOC101903375	-	-	-	-	0.385158	0.0459836	-	-	-	-	-	-
505840	Rab interacting lysosomal protein like 1	RILPL1	-	-	-	-	0.385047	0.0027824	0.400441	0.0244385	0.3676	0.00682509	0.59225	0.00219111
100125760	dipeptidyl peptidase 7	DPP7	-	-	-	-	0.38501	0.00751118	0.348818	0.0253697	-	-	0.321548	0.0375509
538517	arrestin domain containing 4	ARRDC4	-	-	-	-	0.384572	0.00410914	-	-	-	-	-	-
532283	kelch domain containing 8A	KLHDC8A	-	-	-	-	0.384438	0.0301545	0.480695	0.00268822	0.544842	0.00611857	0.391383	0.0109069
533656	vitamin D receptor	VDR	-	-	-	-	0.384371	0.0149957	-	-	-	-	-	-
509774	ring finger protein 19B	RNF19B	-	-	-	-	0.383823	0.0290496	-	-	-	-	-	-
613767	cyclin dependent kinase 2 interacting protein	CINP	-	-	-	-	0.383427	0.000444855	0.29922	0.000963956	-	-	0.269453	0.00219966
522986	quiescin sulfhydryl oxidase 1	QSOX1	-	-	-	-	0.381999	0.000328925	0.301208	0.000692741	0.304712	0.00415812	0.436427	3.21601e-05
282367	solute carrier family 6 member 8	SLC6A8	-	-	-	-	0.381867	0.0255042	-	-	-	-	0.467128	0.0274456
509745	dolichyl-phosphate mannosyltransferase subunit 3	DPM3	-	-	-	-	0.381623	0.000953338	0.388572	0.00183644	0.241378	0.0353486	-	-
617434	selectin P ligand	SELPLG	-	-	-	-	0.381584	0.0155865	0.273275	0.0147039	-	-	0.307688	0.00708581
511607	heparan-alpha-glucosaminide N-acetyltransferase	HGSNAT	-	-	-	-	0.381332	8.4506e-05	0.254253	0.0352804	0.204846	0.0209752	0.263142	0.0299033
509613	eukaryotic translation initiation factor 4E binding protein 1	EIF4EBP1	-	-	-	-	0.380568	0.0116192	0.424378	0.0060344	-	-	-	-
510311	oxysterol binding protein 2	OSBP2	-	-	-	-	0.379837	0.00103298	-	-	-	-	0.299472	0.0230809
505048	proline rich 5 like	PRR5L	-	-	-	-	0.378552	0.00167693	-	-	-	-	-	-
112443479	-	-	-	-	-	-	0.378154	0.0159035	-	-	0.417291	0.0139033	-	-
112446824	-	-	-	-	-	-	0.378123	0.0296781	-	-	0.49348	0.0105785	-	-
327701	NADH:ubiquinone oxidoreductase subunit B10	NDUFB10	-	-	-	-	0.378123	0.000498204	0.374896	2.96261e-05	0.308221	0.0047934	0.304227	0.000247916
100336419	urocanate hydratase 1	UROC1	-	-	-	-	0.378013	0.0470673	0.412698	0.0246614	-	-	0.366188	0.0447733
513395	glycosylphosphatidylinositol anchor attachment 1	GPAA1	-	-	-	-	0.377652	0.000153216	0.387815	0.000148674	0.363031	0.000562395	0.334715	0.000621381
404159	thioredoxin domain containing 17	TXNDC17	-	-	-	-	0.377588	0.0333136	-	-	-	-	-	-
511413	zinc finger FYVE-type containing 21	ZFYVE21	-	-	-	-	0.376392	0.0446728	-	-	-	-	-	-
281897	lysosomal associated membrane protein 1	LAMP1	-	-	-	-	0.376077	0.0134141	-	-	-	-	-	-
282176	ArfGAP with dual PH domains 1	ADAP1	-	-	-	-	0.375972	0.0357117	-	-	-	-	-	-
513984	solute carrier family 15 member 3	SLC15A3	-	-	-	-	0.375805	0.0449827	-	-	-	-	-	-
506459	acyl-CoA synthetase short chain family member 2	ACSS2	-	-	-	-	0.375594	0.00384362	0.280422	0.0304882	-	-	-	-
613614	SRA stem-loop interacting R binding protein	SLIRP	-	-	-	-	0.375437	0.00121175	0.289312	0.00234531	-	-	0.18055	0.040586
618489	H2A histone family, member J	H2AFJ	-	-	-	-	0.374653	0.000764198	0.285536	0.00102502	0.242361	0.0273041	0.248169	0.00296282
338065	NADH:ubiquinone oxidoreductase subunit B7	NDUFB7	-	-	-	-	0.374331	0.000657982	0.212043	0.0120683	-	-	-	-
512375	TWIST neighbor	TWISTNB	-	-	-	-	0.374052	0.00188687	-	-	0.331469	0.00775219	-	-
535498	bromodomain adjacent to zinc finger domain 2B	BAZ2B	-	-	-	-	0.37394	0.0233226	-	-	-	-	-	-
540944	TNF receptor associated factor 1	TRAF1	-	-	-	-	0.37389	0.0278682	-	-	0.450962	0.0156652	-	-
101904744	T-cell receptor beta chain V region CTL-L17-like	LOC101904744	-	-	-	-	0.373491	0.0180235	-	-	-	-	-	-
510679	aminolevulinate dehydratase	ALAD	-	-	-	-	0.372483	0.00049012	0.388329	0.00115064	-	-	0.292115	0.00908762
100271839	chromosome 23 C6orf141 homolog	C23H6orf141	-	-	-	-	0.372226	0.0336712	-	-	-	-	-	-
281312	methionine sulfoxide reductase A	MSRA	-	-	-	-	0.371967	0.000147589	0.228545	0.0267231	0.261422	0.00561792	-	-
282856	phosphoenolpyruvate carboxykinase 2, mitochondrial	PCK2	-	-	-	-	0.371573	0.0299227	-	-	-	-	-	-
510994	ADP ribosylation factor 3	ARF3	-	-	-	-	0.37156	0.0046239	0.323903	0.0125337	-	-	0.270479	0.0325335
538945	mex-3 R binding family member D	MEX3D	-	-	-	-	0.370763	0.00613162	0.409033	0.00136194	0.352674	0.0136761	0.455653	0.000641672
540447	rhomboid domain containing 2	RHBDD2	-	-	-	-	0.370469	0.000205806	0.391974	0.000119522	0.399185	0.000314323	0.321288	0.000778206
540406	vesicle associated membrane protein 5	VAMP5	-	-	-	-	0.370425	0.000115577	0.270612	0.00236921	-	-	-	-
513331	PHD finger protein 11	PHF11	-	-	-	-	0.370226	0.000124349	0.30986	0.00204906	0.210134	0.0195613	0.29854	0.00271751
282385	thymosin beta 10	TMSB10	-	-	-	-	0.369857	0.00028386	0.196086	0.010667	0.223713	0.0221649	-	-
515589	chromosome 13 C20orf27 homolog	C13H20orf27	-	-	-	-	0.369844	0.000920477	0.31915	0.00408576	-	-	0.237662	0.0248307
100125942	all-trans retinoic acid induced differentiation factor	ATRAID	-	-	-	-	0.369795	0.000586706	0.263516	0.0369697	-	-	-	-
525482	adenylate cyclase 9	ADCY9	-	-	-	-	0.369548	0.0316413	-	-	-	-	0.290279	0.0347448
515534	ribosomal protein L35	RPL35	-	-	-	-	0.369526	0.00789458	0.402922	2.87562e-05	-	-	0.25596	0.00172491
534463	major facilitator superfamily domain containing 6	MFSD6	-	-	-	-	0.369363	0.000533207	0.266161	0.00231883	0.250563	0.0169713	0.307496	0.000802971
112447417	-	-	-	-	-	-	0.368781	0.0229985	0.506604	0.00815175	0.38286	0.0294433	0.677522	0.00111958
104974946	zinc finger protein 865	ZNF865	-	-	-	-	0.368343	0.00292	0.352181	0.0107627	0.348998	0.00736086	0.274512	0.0401717
514398	Src like adaptor 2	SLA2	-	-	-	-	0.368319	0.00898286	0.286432	0.0108003	0.400267	0.00850748	0.610998	2.94913e-05
616632	transmembrane protein 223	TMEM223	-	-	-	-	0.368177	0.00101708	-	-	-	-	-	-
539001	tetraspanin 2	TSPAN2	-	-	-	-	0.368081	0.00617173	-	-	-	-	-	-
282360	solute carrier family 4 member 4	SLC4A4	-	-	-	-	0.36803	0.01133	-	-	-	-	-	-
512886	ribonuclease K	RNASEK	-	-	-	-	0.367918	0.00656951	0.301366	0.0281486	-	-	0.350222	0.012418
508953	transmembrane protein 160	TMEM160	-	-	-	-	0.367776	0.00170137	0.429868	0.00127852	-	-	-	-
280922	S-antigen visual arrestin	SAG	-	-	-	-	0.367733	0.0493489	-	-	-	-	-	-
282346	scavenger receptor class B member 1	SCARB1	-	-	-	-	0.367663	0.0208852	-	-	-	-	-	-
783109	BoWC1.1	WC1	-	-	-	-	0.367301	0.036548	-	-	-	-	-	-
617266	centrosomal protein 112	CEP112	-	-	-	-	0.367148	0.00851579	0.362823	0.000711899	0.376346	0.0118152	0.333083	0.00149805
281793	GNAS complex locus	GNAS	-	-	-	-	0.367118	0.000146565	0.30046	0.000244325	0.314532	0.00127533	0.376183	3.9181e-05
615679	flotillin 2	FLOT2	-	-	-	-	0.36697	0.00191944	0.329651	0.000775594	0.343542	0.00540047	0.294348	0.00196785
281341	myosin light chain 6	MYL6	-	-	-	-	0.366502	0.000799558	0.283834	0.000112559	0.215718	0.0450511	0.191635	0.00309399
615329	cysteine and glycine rich protein 1	CSRP1	-	-	-	-	0.365697	2.37877e-05	0.432043	0.000277319	0.359635	9.98183e-05	0.319946	0.00315915
282881	CD6 molecule	CD6	-	-	-	-	0.365483	0.000498749	0.243795	0.00228749	0.227176	0.0264426	0.461367	9.78678e-06
618485	coiled-coil domain containing 106	CCDC106	-	-	-	-	0.365008	0.0111973	0.513879	0.000209142	0.318883	0.0368615	0.384181	0.00231992
101906828	transmembrane protein 202-like	LOC101906828	-	-	-	-	0.364319	0.0451766	-	-	-	-	-	-
536256	sterile alpha and TIR motif containing 1	SARM1	-	-	-	-	0.364176	0.0142246	0.336406	0.0319326	-	-	0.308652	0.0478335
506520	WNK lysine deficient protein kinase 2	WNK2	-	-	-	-	0.364132	0.0156148	-	-	-	-	0.406598	0.0344855
618637	tripartite motif containing 65	TRIM65	-	-	-	-	0.363879	0.00067362	0.366551	0.00201079	-	-	-	-
522965	CAP-Gly domain containing linker protein 3	CLIP3	-	-	-	-	0.363339	0.00950623	0.339186	0.0060233	0.338226	0.0232259	0.450315	0.000790285
282368	solute carrier family 6 (neurotransmitter transporter, glycine), member 9	SLC6A9	-	-	-	-	0.363004	0.0440922	0.419748	0.0286352	-	-	-	-
521580	uncharacterized LOC521580	LOC521580	-	-	-	-	0.362903	0.0306373	-	-	0.377813	0.0383994	0.282582	0.0354674
789616	zinc finger protein 524	ZNF524	-	-	-	-	0.362765	0.00656951	0.342152	0.00774201	-	-	-	-
508633	CD8b molecule	CD8B	-	-	-	-	0.362622	0.00266633	-	-	0.306424	0.0139074	0.457152	0.00269308
404124	ST6 N-acetylgalactosaminide alpha-2,6-sialyltransferase 4	ST6GALNAC4	-	-	-	-	0.362302	0.0181523	0.273304	0.0248837	-	-	-	-
506889	poly(rC) binding protein 4	PCBP4	-	-	-	-	0.36174	0.000551667	0.347287	0.0013419	0.402691	0.000520427	0.438214	0.000222853
505056	G protein-coupled receptor 35	GPR35	-	-	-	-	0.361212	0.0104503	-	-	-	-	-	-
112449602	-	-	-	-	-	-	0.360924	0.00935448	-	-	0.369788	0.0129013	0.391425	0.00253571
512397	leucine zipper tumor suppressor family member 3	LZTS3	-	-	-	-	0.360679	0.008265	0.338165	0.0222481	0.400216	0.00683851	0.581733	0.000599732
509188	WW domain binding protein 1	WBP1	-	-	-	-	0.360592	0.000149875	0.380214	0.000133597	0.344748	0.00057454	0.289699	0.00145177
616974	sperm autoantigenic protein 17	SPA17	-	-	-	-	0.360384	0.0166107	0.341128	0.0400846	-	-	-	-
281874	integrin subunit alpha L	ITGAL	-	-	-	-	0.359845	0.0171434	0.272845	0.0194202	0.388209	0.0164941	0.363692	0.00302911
533523	discoidin domain receptor tyrosine kinase 2	DDR2	-	-	-	-	0.359695	0.00998879	-	-	0.352739	0.0182202	0.430045	0.0293617
[truncated: 4,821 more rows]

## Sheet: Table S5
			W1 vs W0		W14 vs W0		W14 vs W1
[truncated: 2,021 more rows]

[truncated: 5 more sheets: Table S6 cPCR Validation, Table 7 Canonical Pathways, Table S8A  W1 vs W0, Table S8B W14 vs W0, Table S8C W14 vs W1]
